# Supplementary material for: Iron overload in steatotic hepatocytes drives systemic metabolic dysfunction via alterations in hepatokine production
Source: J Clin Invest. 2026 Apr 28;136(12):e196374. doi: 10.1172/JCI196374 (PMC13262725; doi:10.1172/JCI196374)
Supplement: Supporting data values [file jci-136-196374-s286.xlsx]

## Sheet: Figure 1
Fig 1B				Fig 1C				Fig 1D				Fig 1E				Fig 1F				Fig 1G				Fig 1H				Fig 1I				Fig 1J				Fig 1K				Fig 1L				Fig 1M				Fig 1N
Serum ferritin (μg/L)				Male Serum ferritin (μg/L)				Female Serum ferritin (μg/L)				Serum ferritin (μg/L)				Male Serum ferritin (μg/L)				Female Serum ferritin (μg/L)				Serum ferritin (μg/L)				Male Serum ferritin (μg/L)				Female Serum ferritin (μg/L)				Serum ferritin (μg/L)				Male Serum ferritin (μg/L)				Female Serum ferritin (μg/L)				Serum ferritin (μg/L)
NAS 0-2	NAS 3-5	NAS 6-7		NAS 0-2	NAS 3-5	NAS 6-7		NAS 0-2	NAS 3-5	NAS 6-7		NG	IGT	T2D		NG	IGT	T2D		NG	IGT	T2D		Adipo IR <3	Adipo IR 3-10	Adipo IR 10<		Adipo IR <3	Adipo IR 3-10	Adipo IR 10<		Adipo IR <3	Adipo IR 3-10	Adipo IR 10<		Fat mass <20	Fat mass 20-30	Fat mass 30<		Fat mass <20	Fat mass 20-30	Fat mass 30<		Fat mass <20	Fat mass 20-30	Fat mass 30<		BMI <25	BMI 25-30
23.42	10.66	9.1		50.95	16.18	9.1		23.42	10.66	25.88		28.05	102.7	378.19		28.05	110.15	123.18		61.2	102.7	378.19		20.22	111.52	290.9		84.11	111.52	290.9		20.22	50.93	301.6		51.76	87.64	142.63		51.76	110.58	142.63		107.2	87.64	125.8		1146	34.54
26.15	15.92	25.88		51.76	20.02	68.92		26.15	15.92	62.85		61.2	110.15	283.28		84.11	174.51	51.15		542	26.15	283.28		76.24	89.79	94.16		48.76	89.79	94.16		76.24	61.28	184.4		611.14	110.58	57.47		611.14	671.93	57.47		74.77	55.75	147.58		611.14	68
37.09	16.18	62.85		53.47	64	81.41		37.09	24.13	99.26		542	26.15	140.7		52.3	332.83	388.71		257.68	451.7	140.7		61.2	50.93	51.15		1693	55.87	51.15		61.2	310	43.04		1146	671.93	21.32		1146	245	21.32		68.92	41.13	95.65		153.06	175.86
40.6	20.02	68.92		84.11	73.09	85.88		40.6	28	99.7		84.11	174.51	43.56		117.9	172.33	163.9		24.83	50.19	43.56		77.12	61.28	262.21		54.1	181.67	262.21		77.12	98.78	71		107.2	55.75	82.56		55.35	202.9	82.56		145.76	99.82	176.06		65.61	176.87
41.29	24.13	81.41		96.89	82.56	111.6		41.29	31.89	109.9		52.3	332.83	123.18		55.87	116	514.33		87.64	625.1	223		87.4	55.87	301.6		117.9	43.74	285.6		87.4	85.45	29.9		55.35	245	125.8		66.28	195.11	121.95		153.06	283.28	625.1		68.92	25.14
42.69	28	85.88		102.63	95.97	116		42.69	34.38	127.4		117.9	451.7	51.15		37.92	280.09	189.52		59.56	15.46	148.84		84.11	181.67	184.4		117.8	122.8	352		77.26	112.02	76.34		74.77	202.9	121.95		177.2	110.15	70.94		77.12	206	375.4		74.77	43.74
45.24	31.89	99.26		105.3	96.8	189.52		45.24	35.6	131		55.87	50.19	223		55.33	144.45	451.96		12.2	71	224.34		77.26	43.74	285.6		121.2	177.27	139.77		310	56.03	116.3		66.28	195.11	147.58		88.61	83.95	332.83		95.09	167.3	268.84		77.12	43.83
46.55	34.38	99.7		121.2	100.09	262.21		46.55	43.56	131.7		257.68	172.33	148.84		115.76	11.87	107.33		76.24	121.7	213		310	310	43.04		64	194.8	283.7		31.37	196	68		68.92	110.15	70.94		50.95	93.22	70.76		65.61	121.9	54.69		51.76	50.93
50.95	35.6	109.9		135.92	104.41	330.27		58.91	48.07	168.35		37.92	116	388.71		136.8	281.83	202.9		56.03	42.26	165.2		48.76	122.8	71		28.05	106.5	421.1		18.55	92.2	170		177.2	83.95	95.65		102.1	1693	368.8		208.11	50.19	184.4		95.09	302.5
51.76	43.56	111.6		136.8	107.33	392.6		61.2	57.28	183.43		55.33	625.1	163.9		90.32	93.22	205.7		131.7	28	24.03		1693	177.27	29.9		52.3	281.8	346.1		147.59	79.96	48.07		88.61	41.13	176.06		28.05	115.76	194.61		170	133	81.35		104.39	51.36
53.47	48.07	116		140.9	107.6	430.59		64.37	63.07	193.38		115.76	280.09	224.34		1146	109.1	1506		46.14	95.65	238.91		31.37	194.8	76.34		164.08	132.2	443.74		85.38	76.68	170.6		145.76	93.22	625.1		136.8	49.85	430.59		542	112.02	29.9		54.1	75.97
58.91	57.28	127.4		143.78	109.8	514.33		71.24	64.14	238.91		24.83	15.46	213		194.61	48.01	51.76		87.4	64.14	113.79		54.1	106.5	352		53.47	131.5	57.47		52.35	44.83	266.64		50.95	99.82	375.4		48.01	281.83	188.44		32.82	52.35	47.43		41.29	82.34
61.2	63.07	131		171.76	110.58	611.6		72.57	71.6	258.01		136.8	71	165.2		123.02	239.24	327.39		111.3	46.57	85.88		18.55	98.78	139.77		55.33	119.5	143.78		111.3	102.34	365.29		102.1	283.28	332.83		237.4	295.83	144.45		146.52	51.51	48.51		170	90.89
64.37	64	131.7		172.33	113.9	675.62		73.98	77.56	264.67		87.64	121.7	514.33		177.27	74.62	392.68		84.9	125.8	47.43		147.59	85.45	116.3		136.8	81.45	220.85		99.82	53.17	127.4		153.06	1693	268.84		122.8	62.38	87.44		31.37	197.8	264.67		89.88	191.24
71.24	64.14	168.35		181.67	115.76	128.1		77.12	80.07	264.9		90.32	144.45	24.03		125	741.7	197.1		65.84	61.62	286.07		117.9	112.02	283.7		29.09	269.35	305		65.84	151.3	75.21		77.12	206	54.69		104.39	74.92	858.3		139.2	15.46	80.07		61.2	195.17
72.57	71.6	183.43		281.8	119.19	176.7		87.4	90.89	268.84		59.56	42.26	189.52		109.8	275.85	671.93		79.96	167.9	137.9		85.38	56.03	68		123.02	97.39	297.5		139.2	50.31	33.13		28.05	115.76	184.4		54.1	172.33	160.8		41.29	60.22	44.98		136.8	202.1
73.98	73.09	189.52		299.63	150.2	220.1		87.64	91.03	286.07		12.2	11.87	238.91		83.95	219.39	1636.32		95.09	83.66	365.63		117.8	196	421.1		96.89	116.5	217.86		27.2	28.26	148.1		95.09	167.3	81.35		143.78	109.1	116		19.52	25.14	219.25		310	206
77.12	77.56	193.38		48.01	163.9	159.22		89.81	96.35	294.3		1146	28	451.96		54.1	245	430.59		102.34	365.29	62.85		121.2	281.8	170		50.95	90.32	61.91		53.53	15.46	180.71		136.8	121.9	70.76		55.33	213.17	126.2		56.34	51.36	53.39		237.4	333.56
84.11	80.07	238.91		54.1	164.68	220.85		101.2	97.93	451.7		194.61	281.83	107.33		1693	318.5	164.18		310	82.34	77.56		64	92.2	346.1		102.63	11.87	124		12.2	65.9	35.6		48.01	49.85	29.9		29.09	176.7	153.93		61.2	151.3	20.22		28.05	40.18
87.4	82.56	258.01		88.61	165.7	297.5		111.3	98.33	484.9		76.24	93.22	202.9		89.79	256.9	239.2		42.69	102.1	63.07		28.05	79.96	48.07		37.92	100.09	418.71		102.41	90.86	19.52		65.61	50.19	47.43		118.5	159.22	163.96		61.28	23.42	115.8		50.95	133
87.64	90.89	262.21		119.5	167.07	297.5		112.02	100.18	547.38		56.03	95.65	113.79		132.2	421.1	529.2		74.77	375.4	67.15		52.3	76.68	170.6		252.97	171.1	164.68		89.88	80.07	36.66		237.4	133	48.51		279.62	421.1	126.51		47.72	257.18	134.13		542	194.8
89.81	91.03	264.67		132.2	174.15	388.71		128.89	102.41	569.5		123.02	109.1	205.7		176.7	366.7	208.5		196	62.23	99.7		52.35	132.2	266.64		122.18	611.14	334.1		89.81	208.11	200.71		122.8	112.02	368.8		69.26	222.2	275.85		44.83	83.66	271.3		53.35	213
96.89	95.97	264.9		177.2	185.78	688.1		129.4	103.7	684.46		177.27	64.14	85.88		86	75.97			129.4	71.6	164.5		111.3	44.83	365.29			142.4	113.3		23.42	95.09	30.69		104.39	281.83	264.67		121.2	111.52	181.67		310	35.6	34.88		88.61	71.6
101.2	96.35	268.84		237.4	186.8	1636.32		139.2	116.3	1656.24		131.7	46.57	47.43		104.39	192.1			52.35	367.2	503.6		99.82	131.5	127.4			239	195.17		162.11	40.57	47.72		54.1	52.35	80.07		81.7	239.24	126.04		53.35	154.3	52.2		112.02	164.68
102.63	96.8	286.07		290.9	187.2			145.76	117.34	146.7		46.14	48.01	286.07		75.02	95.79			55.75	266.64	154.3		164.08	119.5	443.74			267.3	35.5		145.76	24.83	124.6		143.78	51.51	194.61		194.8	170.6	51.15		196	191.24	122.04		128.89	285.6
105.3	97.93	294.3		25.74	188.44			147.59	122.04	53.39		125	125.8	137.9		153.2	192.5			44.83	142.7	68.27		53.47	102.34	57.47			81.7	340.5		128.89	46.14	15.75		208.11	197.8	430.59		120.4	164.68	192.5		15.35	27.2	97.93		145.76	356.9
111.3	98.33	330.27		42.85	192.66			169.24	130.6	122.3		87.4	239.24	1506		171.76	50.1			56.34	58.37	90.89		55.33	53.17	143.78			16.18	252.9		52.2	51.88	213		170	295.83	44.98		90.32	171.5	1506		128.89	149.54	146.7		177.2	468.6
112.02	100.09	392.6		48.76	194.8			176.06	137.9	19.28		111.3	74.62	51.76		281.02	84.75			80.07	193.44			136.8	81.45	75.21			62.38	245			15.35	301.4		55.33	62.38	188.44		74.98	223.6	281.97		28.26	79.52	321		75.02	27.2
121.2	100.18	430.59		49.15	201.25			266.36	141.47	33.17		84.9	61.62	327.39		29.09	186.8			101.2	68.92			65.84	269.35	220.85			223.75	165.7			86.6	46.57		542	15.46	144.45		443.74	59.89	529.2		101.2	42.69	68.27		55.87	37.09
128.89	102.41	451.7		50.1	206.2			61.28	149.54	79.52		65.84	741.7	365.63		62.38	59.89			128.89	52.26			139.2	97.39	33.13			120.4	153.93			74.77	24.03		29.09	60.22	219.25		53.47	167.07	418.71		26.15	86.6	374.59		119.91	52.26
129.4	103.7	484.9		55.87	210.97			68.92	150.6	140.7		79.96	275.85	392.68		142.63	165			76.68	11.66			29.09	151.3	305			124.36	273.2			68.92	106.44		118.5	25.14	53.39		132.2	392.6	376.03		349.2	177.5	30.05		269.35	53.17
135.92	104.41	514.33		57.47	212.6			99.82	154.29			109.8	167.9	62.85		611.14	300.56			151.3	155.87			27.2	50.31	297.5			226.16	175.5			129.4	64.14		279.62	51.36	87.44		269.35	36.68	9.1		85.45	140.7	223		28.26	55.75
136.8	107.33	547.38		59.89	217.54			10.48	155.87			83.95	219.39	197.1		102.63	150.05			139.2	121.9			53.53	116.5	148.1			178.79	163.96			177.5	19.28		69.26	151.3	858.3		98.77	351.94	106.2		89.88	168.35	136.5		71.24	174.51
139.2	107.6	569.5		61.91	217.86			11.66	167.3			54.1	245	671.93		438	68.9			89.88	141.3			12.2	90.32	180.71			134.88	80.21			136.5	122.3		121.2	74.92	160.8		212.8	85.72	224.15		56.03	503.6	301.4		19.52	214.2
140.9	109.8	611.6		62.38	224.15			14.5	180.71			1693	83.66	1636.32		269.35	297.5			266.36	119.91			123.02	11.87	217.86			187.2	205.2			100.18	157.56		81.7	23.42	116		117.9	43.54	675.62		76.64	98.78	76.53		99.82	13.61
143.78	110.58	675.62		68.9	269.79			15.75	184.4			95.09	318.5	430.59		86	423.4			10.48	264.67			102.41	28.26	61.91			105.3	741.7			109.9	141.47		194.8	257.18	20.22		140.9	47.52	105		71.24	170.6	159.22		40.66	89.81
145.76	113.9	684.46		69.26	304.14			29.9	193.44			89.79	365.29	77.56		43.74	346.1			68.92	127.4			89.88	100.09	35.6			21.32	356.9			72.57	167.3		120.4	83.66	115.8		177.27	123.9	280.09		83.75	142.7	77.56		31.37	102.63
147.59	115.76	1656.24		74.98	319.1			36.66	213			132.2	82.34	164.18		50.95	351.94			41.29	92.2			96.89	15.46	19.52			167.9	93.22			117.34	102.7		32.82	35.6	126.2		223.75	135.92	283.7		10.48	95.16	162.11		32.82	136.41
169.24	116.3	128.1		75.97	327.39			40.18	223			176.7	102.1	63.07		107.06	303.2			45.24	157.56			50.95	171.1	36.66			302.5	110.1			569.5	297.5		90.32	172.33	134.13		84.75	95.79	107.33		77.26	71.6	78.4		44.83	172.33
171.76	117.34	146.7		83.95	351.94			41.13	224.34			86	256.9	67.15		113.9	64			112.02	134.8			89.81	65.9	124			118.5	671.93			39.27	81.35		74.98	109.1	271.3		164.08	305	346.1		365.29	48.07	367.2		83.75	239
172.33	119.19	176.7		84.75	352			41.84	244.24			102.34	375.4	99.7		25.74	106.5			50.31	54.69			23.42	611.14	418.71			109.8	185.78			46.55	60.22		146.52	154.3	34.88		48.76	327.39	1636.32		65.77	176.12	24.91		61.28	239.24
176.06	122.04	220.1		85.72	368.8			43.51	266.64			104.39	421.1	239.2		53.47	220.85			23.42	24.91			162.11	142.4	200.71			121.95	217.66			95.16	49.67		443.74	213.17	153.93		89.79	161.1	872.9		50.93	68.1	103.7		98.51	22
181.67	130.6	53.39		86	451.96			44.98	273.9			310	62.23	164.5		88.61	206.2			76.53	116.3			102.63	239	164.68			107.06	210.97			37.09	349.2		53.47	176.7	163.96		146.9	163.9	199.9		257.68	214.2	294.3		146.52	42.85
266.36	137.9	122.3		106.5	858.3			50.19	283.28			75.02	71.6	529.2		352.4	61.91			38.21	73.98			37.92	267.3	334.1			74.92	295.7			91.03	121.7		132.2	159.22	126.51		273.2	197.1	330.27		119.91	264.9	130.6		196	67.15
281.8	141.47	159.22		110.15	1033.17			52.35	349.2			42.69	366.7	208.5		267.3	19			123.5	33.13			252.97	81.7	30.69			303.2	74.62			87.64	62.23		269.35	191.24	52.2		117.8	392.68	127.9		154.29	544.35	53.53		208.11	83.66
299.63	149.54	220.85		116.5	1146			53.53	363.7			74.77	75.97	503.6		120.4	167.9			53.53	43.25			145.76	90.86	113.3			318.5	376.03			542	168.35		31.37	27.2	122.04		64	134.88	326		38.21	46.14	71		48.01	83.95
48.01	150.2	297.5		117.8	14.63			56.03	409.89			153.2	192.1	154.3		124.36	279.62			99.82	47.71			128.89	16.18	47.72			194.61	140.26			57.78	180.3		98.77	149.54	275.85		80.21	125	360.59		87.4	65.84	25.95		56.34	351.94
54.1	150.6	297.5		120.4	170.6			65.61	414.56			171.76	95.79	68.27		123.9	195.17			147.59	113.5			52.2	80.07	124.6			59.89	167.07			367.2	34.38		139.2	421.1	181.67		109.8	19	181.7		180.3	122.3	31.89		192.1	46.14
61.28	154.29	388.71		122.18	171.5			65.77	542			196	192.5	90.89		116.3	222.2			61.28	73.67			122.18	62.38	195.17			55.35	29.13			146.7	183.43		212.8	79.52	97.93		119.1	98.55	29.13		40.6	79.17	88.79		66.28	63.07
68.92	155.87	688.1		122.8	202.9			65.9	32.71			281.02	50.1			116.5	217.86			109.9	96.35				223.75	15.75			222.2	392.68			34.54	53.35		117.9	42.69	146.7		81.45	252.9	514.33		49	79.96	85.88		132.2	65.84
88.61	163.9	1636.32		124.36	205.7			74.77	107.2			29.09	84.75			187.2	105.3			28.26	68.1				120.4	35.5			119.1	447.84			84.9	21.79		41.29	86.6	321		123.02	233.42	212.6		73.98	64.14	24.03		118.5	109.1
99.82	164.68	19.28		134.06	356.9			75.21	148.1			62.38	186.8			223.75	170.6			37.09	271.3				124.36	213			88.61	669.19			131.7	76.64		140.9	177.5	68.27		352.4	14.63	634.18		51.88	215.2	30.03		365.29	116.3
119.5	165.7	33.17		134.88	366.7			78.8	170			129.4	59.89			81.41	245.47			51.88	294.3				226.16	340.5			256.9	300.56			30.05	268.84		177.27	140.7	126.04		125.6	94.16	269.79		183.43	484.9	43.56		90.32	171.1
132.2	167.07	79.52		139.77	421.1			79.96	321			142.63	367.2			49.06	177.2			191.24	68				178.79	252.9			75.97	199.9			153.06	347.2		223.75	168.35	374.59		75.02	164.18	95.97		53.17	148.84	68.92		154.29	220.1
177.2	167.3	140.7		140.26	467.7			81.04	18.55			52.35	165			122.18	29.13			57.78	134.13				134.88	245			125	192.5			64.37	107.15		19.52	222.2	30.05		192.1	741.7	93.1		73.42	76.68	73.69		349.2	244.24
237.4	174.15			142.4	21.32			83.75	24.83			611.14	300.56			55.35	448.8			162.11	79.17				208.11	301.4			42.85	333.56			115.6	162.3		84.75	503.6	223		252.97	340.5			18.55	146	147.59		55.33	352.4
290.9	180.71			171.1	28.05			85.38	24.91			55.75	266.64			195.11	304.14			90.86	257.18				187.2	165.7			1146	95.97			122.04	116.3		56.34	98.78	51.15		205.2	55.87			34.54	113.79	43.04		59.56	40.57
10.48	184.4			174.51	36.68			107.15	25.14			102.63	150.05			182.96	326			145.76	154.29				95.09	46.57			75.02	188.44			33.17	134.13		164.08	170.6	192.5		16.18	388.71			176.87	148.1	76.24		140.3	45.6
11.66	185.78			178.79	37.92			151.3	39.27			44.83	142.7			104.41	9.1			40.57	29.9				40.57	153.93			48.01	326			45.24	165.2		61.2	142.7	1506		165.7	130.5			67.15	129.4	142.5		140.9	58.37
14.5	186.8			182.96	47.52			191.24	40.66			438	68.9			194.8	281.5			36.66	32.82				24.83	24.03			123.9	85.83			43.51	133		61.28	95.16	136.5		334.1	438			117.34	43.25	87.13		146.9	62.23
15.75	187.2			194.61	49.06			206	42.26			56.34	297.5			181.67	87.44			46.55	48.51				46.14	106.44			366.7	264.08			107.2	50.19		47.72	71.6	301.4		134	96.8			32.71	244.24	62.85		10.48	64.14
25.74	188.44			195.11	75.02			310	49.34			269.35	423.4			16.18	175.5			49	15.75				51.88	273.2			182.96	202.1			193.44	206		48.76	111.52	76.53		20.02	263.08			50.31	167.9	52.67		111.3	85.38
29.9	192.66			217.66	81.45			30.03	51.51			80.07	346.1			66.28	121.2			77.12	53.17				105.3	175.5			368.8	611.6			25.95	53.39		89.79	239.24	159.22		366.7	527.6			202.1	88.44	46.57		164.08	98.33
36.66	193.44			239.2	81.7			43.25	52.2			86	58.37			100.09	94.16			72.57	52.67				15.35	163.96			14.63	127.9			59.56	103.7		44.83	48.07	281.97		68.92	217.86			266.36	107.15	175.82		177.27	102.7
40.18	194.8			245	85.83			47.72	53.17			101.2	193.44			111.52	49.15			177.5	301.4				86.6	80.21			153.2	200.03			140.3	88.79		310	176.12	77.56		174.2	448.8			65.9	40.57	25.88		212.8	140.7
41.13	201.25			245.47	86			141.3	54.69			128.89	68.92			107.6	252.9			65.61	51.36				74.77	64.14			263.08	192.66			99.26	52.26		53.35	170.6	162.11		174.15	11.87			57.28	58.37	200.71		447.84	178.79
41.84	206.2			252.97	102.1			215.2	55.75			43.74	351.94			36.68	182.2			569.5	40.18				68.92	19.28			49.15	448.8			257.68	147.58		196	164.68	78.4		281.8	534.1			38.36	134.8	131		47.72	185.78
42.85	210.97			264.08	105			15.46	60.22			76.68	303.2			42.85	119.5			153.06	301.6				21.32	122.3			25.74	1033.17			10.66	48.51		146.9	171.5	529.2		299.63	137.4			251.08	43.83	19.28		56.03	224.34
43.51	212.6			269.35	123.02			19.52	68.1			50.95	64			171.5	98.77			65.9	115.8				167.9	157.56			116.3	205.7			52.67	43.25		15.35	68.1	367.2		139.77	211.6			140.3	42.26	238.91		65.77	451.7
44.98	213			280.09	123.9			22	72.91			151.3	106.5			178.79	126.04			31.37	98.78				302.5	205.2			174.2	85.72			56.34	363.7		273.2	223.6	24.91		84.11	171.8			90.86	73.67	120.22		122.8	57.47
48.76	217.54			281.02	125.6			27.2	76.53			107.06	52.26			135.92	119.1			32.71	140.3				129.4	141.47			83.95	73.09			251.08	115.8		117.8	59.89	418.71		113.9	124			43.51	62.23	123.5		175.5	116.3
49.15	217.86			443.74	126.51			28.26	78.4			139.2	220.85			47.52	368.8			107.2	76.34				118.5	167.3			66.28	269.79			40.66	72.91		64	214.2	103.7		171.1	85.83			162.3	136.41	164.5		15.35	122.18
50.1	223			447.84	131.5			31.37	81.35			89.88	11.66			96.89	285.6			33.17	31.89				177.5	741.7			13.61	134.06			40.6	79.52		80.21	167.07	294.3		98.51	73.09			102.3	116.3	34.38		143.78	131.5
50.19	224.15			55.33	133.13			33.4	84.9			266.36	206.2			187.81	98.55			85.45	71.24				136.5	102.7			36.68	872.9			44.98	414.56		128.89	264.9	376.03		264.08	177.63			137.9	85.38			20.02	148.84
52.35	224.34			66.28	134			38.21	88.44			10.48	155.87			174.2	217.66			10.66	170				109.8	356.9			423.4	224.15			113.5	149.54		109.8	544.35	9.1		37.92	110.1			547.38	98.33			74.98	171.5
53.53	244.24			98.55	137.4			40.57	92.2			113.9	61.91			133.13	163.96			44.98	162.3				121.95	93.22			134	220.1			14.5	43.83		119.1	46.14	130.6		688.1	61.91			11.66	15.75			202.1	12.2
55.87	266.64			117.9	144.45			43.83	95.65			68.92	121.9			319.1	160.8			18.55	409.89				100.18	110.1			171.5	212.6			101.2	146		81.45	65.84	106.2		267.3	256.9			232.7	30.69			266.36	41.13
56.03	269.79			118.5	150.05			45.6	102.1			25.74	141.3			43.54	534.1			83.75	297.5				107.06	297.5			86	161.1			96.35	24.91		123.02	392.6	224.15		285.6	100.09			131.7	150.33			38.21	48.07
57.47	273.9			192.1	153.2			50.31	106.44			41.29	19			128.1	118.69			95.16	330.17				109.9	81.35			86	189.52			65.77	130.6		352.4	36.68	53.53		356.9	133.13			45.24	109.9			43.51	81.41
59.89	283.28			256.9	164.08			50.93	113.79			45.24	167.9			252.97	121.95			43.51	363.7				72.57	671.93			468.6	330.27			32.82	232.7		28.26	122.3	675.62		175.5	281.5			59.56	91.03			49	98.55
61.91	304.14			29.09	165			51.36	115.6			112.02	119.91			97.39	103.44			264.9	168.35				117.34	185.78			172.33	111.6			41.84	175.82		101.2	351.94	71		220.1	217.54			33.17	409.89			101.2	154.3
62.38	319.1			29.13	167.9			51.88	115.8			53.47	264.67			405.6	356.9			40.6	99.26				569.5	60.22			14.28	675.62			191.24	224.9		125.6	85.72	25.95		290.9	219.39			90.89	258.01			151.3	168.35
65.61	327.39			43.54	174.2			52.67	116.3			88.61	279.62			102.1	85.88			85.38	103.7				74.92	217.66			50.1	171.8			55.75	214.2		26.15	43.54	31.89		186.8	344.2			52.26	266.64			223.75	80.21
65.77	349.2			49.85	174.9			56.34	119.91			352.4	195.17			302.5	106.2			27.2	175.86				303.2	210.97			162	217.54			57.47	68.92		75.02	79.17	105		201.25	295.7			40.66	116.38			98.77	135.92
65.9	351.94			52.3	177.27			57.78	120.22			267.3	222.2			125.6	139.77			40.66	77.26				318.5	49.67			9.1	146.9			32.71	51.36		192.1	47.52	88.79		182.96	318.5			102.41	116.3			117.34	193.44
68.9	352			70.94	187.81			59.56	123.5			50.31	217.86			188.44	57.47			146.7	58.91				194.61	349.2			177.63	70.76			26.15	1656.24		252.97	79.96	85.88		319.1	189.52			33.4	78.8			182.96	201.25
69.26	363.7			80.21	202.1			61.62	124.6			120.4	127.4			263.08	110.58			122.04	102.41				59.89	295.7			344.2	140.9			375.4	169.24		349.2	64.14	280.09		171.76	281.02			402.95	310			183.43	451.96
74.77	368.8			87.44	211.6			62.23	125.8			23.42	105.3			122.8	344.2			15.35	91.03				55.35	121.7			144.45	51.76			146.52	88.44		205.2	215.2	24.03		13.61	105.3			22	193.44			107.2	102.34
74.98	409.89			89.79	219.39			71	133			124.36	92.2			69.26	340.5			60.62	142.5				222.2	62.23			47.52	360.59			170.42	114.6		16.18	484.9	30.03		447.84	162			28	286.07			257.68	176.12
75.21	414.56			94.16	226.16			73.42	134.13			123.9	170.6			162	111.6			25.14	57.28				119.1	74.62			352.4	123.18			38.21	159.22		165.7	148.84	283.7		262.21	167.9			24.83	113.5			279.62	116.3
75.97	451.96			97.39	229.5			76.68	134.8			76.53	157.56			237.4	14.63			65.77	49.67				88.61	168.35			19	281.97			60.62	603.47		334.1	123.9	43.56		303.2	217.66			68	12.2			443.74	128.1
78.8	542			98.51	240.37			82.34	136.41			116.3	245.47			174.15	81.7			310	414.56				256.9	180.3			174.15	202.9			41.29	142.5		134	135.92	68.92		14.28	220.85			82.34	61.62			547.38	134.88
79.96	858.3			98.77	263.08			83.66	157.56			38.21	134.8			213.17	140.9			100.18	73.69				39.27	34.38			229.5	467.7			123.5	148.84		20.02	76.68	73.69		43.74	118.69			301.6	180.71			69.26	142.7
81.04	1033.17			103.44	281.5			85.45	162.3			123.5	177.2			21.32	96.8			133	124.6				75.97	376.03			212.8	430.59			175.86	271.3		85.45	95.79	147.59		165	566.2			347.2	330.17			81.7	150.6
83.75	1146			104.39	281.97			86.6	165.2			116.5	29.13			14.28	85.83			89.81	603.47				46.55	183.43			43.54	392.6			25.14	73.69		366.7	305	107.33		240.37	468.6			165.2	99.26			290.9	167.07
83.95	14.63			107.06	283.7			87.13	170.6			53.53	448.8			131.5	352			52.2	180.3				125	140.26			142.63	1636.32			68.1	87.13		68.92	327.39	43.04		134.59	116.3			46.55	89.81			76.64	174.15
84.75	32.71			109.1	295.7			89.88	180.3			187.2	304.14			126.2	211.6			30.03	150.6				95.16	53.35			110.15	105			82.34	93.97		174.2	146	76.24		107.06	304.14			21.79	102.7			84.75	215.2
85.38	107.2			110.1	295.83			95.09	224.9			99.82	326			153.93	443.74			50.93	169.24				37.09	21.79			150.05	164.18			49.34	215.2		174.15	113.79	346.1		50.1	187.2			175.86	451.7			139.2	423.4
85.72	148.1			111.52	305			102.3	232.7			223.75	9.1			48.76	74.98			115.6	146				91.03	76.64			125.6	107.33			76.53	202.1		281.8	148.1	1636.32		97.39	611.6			40.18	15.92			232.7	451.7
86	170			116.3	332.83			102.34	257.68			81.41	54.69			68.92	283.7			176.12	43.83				87.64	167.07			297.5	866.7			150.6	121.9		299.63	161.1	872.9		333.56	119.19			213	41.84			281.8	85.72
106.5	170.6			118.69	333.56			102.7	374.59			49.06	281.5			117.8	226.16			64.37	88.79				42.85	29.13			133.13	529.2			79.17	137.9		139.77	163.9	142.5		200.03	866.7			102.34	193.38			35.5	88.44
107.15	171.5			119.1	376.03			118.05	378.19			122.18	87.44			70.94	98.51			60.22	15.92				542	268.84			110.58	119.19			264.67	97.93		84.11	197.1	199.9		107.6	111.6			84.9	57.78			64	117.8
110.15	202.9			126.04	392.68			136.5	402.95			147.59	175.5			134	171.1			14.5	88.44				57.78	347.2			213.17	514.33			78.8	625.1		89.88	392.68	330.27		96.89	113.3			96.35	100.18			74.92	153.2
116.5	205.7			134.59	418.71			146	544.35			61.28	121.2			150.2	436.5			136.41	170.6				1146	107.15			107.6	137.4			41.13	78.4		56.03	129.4	87.13		49.06	140.26			63.07	93.97			273.2	222.2
117.8	321			142.63	423.4			146.52	625.1			109.9	94.16			143.78	527.6			170.42	78.8				75.02	392.68			104.41	163.9			264.9	176.87		76.64	134.88	127.9		202.1	142.4			150.6	603.47			65.9	239.2
120.4	356.9			177.63	438			153.06	15.35			55.35	24.91			297.5	290.9			81.04	544.35				48.01	447.84			49.06	82.56			73.42	58.91		71.24	125	62.85		106.5	182.2			60.62	37.09			125.6	15.75
122.18	366.7			182.2	527.6			167.9	21.79			28.26	116.3			223.6	273.2			39.27	244.24				367.2	669.19			176.7	93.1			244.24	67.15		83.75	19	326		49.15	669.19			45.6	36.66			167.3	49.67
122.8	421.1			195.17	566.2			177.5	43.04			37.09	73.98			299.63	159.22			53.35	197.8				123.9	162.3			171.76	634.18			83.75	131		113.9	43.25	52.67		123.18	208.5			111.3	39.27			170.6	78.8
124.36	467.7			212.8	634.18			208.11	68			195.11	33.13			212.8	20.02			43.04	232.7				366.7	300.56			280.09	239.2			65.61	294.3		171.1	98.55	46.57		153.2	467.7			378.19	169.24			202.9	116.5
134.06	18.55			213.17	872.9			44.83	76.34			51.88	49.15			229.5	376.03			25.95	150.33				182.96	199.9			332.83	388.71			15.92	503.6		98.51	252.9	360.59		131.5	76.37				224.34			301.6	121.7
134.88	21.32			223.75	1506			60.62	77.26			182.96	43.25			203	334.1			136.5	200.71				146.7	116.3			237.4	688.1			42.26	63.07		10.48	233.42	181.7		128.1	1033.17				58.91			15.46	137.9
139.77	24.83			233.42	74.92			98.78	113.5			191.24	252.9			281.8	171.8			451.7	374.59				34.54	134.13			76.37	181.7			374.59	90.89		77.26	244.24	29.13		423.4	226.16				121.7			26.15	200.03
140.26	24.91			275.85	90.32				114.6			104.41	47.71			233.42	35.5			48.07	130.6				368.8	165.2			84.75	858.3			409.89	25.88		264.08	14.63	514.33		205.7	203				72.91			299.63	213.17
142.4	25.14			279.62	146.9				121.9			194.8	182.2			142.4	113.3			76.64	97.93				84.9	192.5			150.2	327.39			73.98	154.3		37.92	94.16	175.82		119.5	103.44				24.13			484.9	68.9
151.3	28.05			300.56	199.9				140.3			181.67	113.5			177.63	164.08			117.34	34.54				14.63	333.56			98.55	208.5			51.51	224.34		688.1	164.18	212.6		174.51	85.88				47.71			29.09	91.03
171.1	36.68			436.5	318.5				154.3			16.18	73.67			118.5	73.09			98.33	102.3				131.7	133			174.9	197.1			330.17	118.05		267.3	741.7	25.88		178.79	229.5				57.47			57.28	95.16
174.51	37.92			448.8	326				347.2			57.78	119.5			134.59	13.61			86.6	41.13				30.05	95.97			113.9	295.83			154.29	116.38		365.29	340.5	200.71		210.97	74.62				451.7			264.08	111.52
178.79	39.27			468.6	405.6				503.6			162.11	96.35			165.7	360.59			49.34	273.9				153.2	188.44			233.42	128.1			42.69	113.79		65.77	55.87	634.18		302.5	150.2				49.34			352	125
182.96	40.66			671.93	11.87				12.2			66.28	98.77			124	675.62			57.47	347.2				153.06	50.19			203	1506			54.69	547.38		50.93	167.9	269.79		42.85	174.9				365.63			53.47	15.92
191.24	42.26			43.74	13.61				24.03			100.09	126.04			74.92	105			251.08	35.6				64.37	206			85.88				10.48	57.28		285.6	88.44	131		122.18	405.6				297.5			79.52	43.54
194.61	47.52			55.35	14.28				25.95			111.52	119.1			468.6	140.26			51.51	53.39				115.6	326			126.04				136.41	45.6		257.68	107.15	19.28		195.17					684.46			85.45	93.97
195.11	49.06			113.3	19				30.05			107.6	368.8				82.56			41.84	22				263.08	53.39			186.8				38.36	223		356.9	388.71	238.91		185.78					141.3			102.3	107.06
206	49.34			124	35.5				30.69			90.86	68.1				566.2			208.11	147.58				49.15	85.83			206.2				119.91	484.9		175.5	130.5	120.22		436.5					10.66			120.4	176.7
217.66	51.51			130.5	51.15				32.82			145.76	285.6				85.72			19.52	349.2				25.74	264.08			102.1				451.7	47.43		220.1	438	95.97		352					99.7			171.76	197.8
239.2	52.2			302.5	70.76				33.13			40.57	98.55				134.06			38.36	19.28				116.3	103.7			438				402.95	120.22		119.91	40.57	123.5		187.81					273.9			347.2	245.47
245	53.17			334.1	93.1				34.54			36.68	217.66				164.68			107.15	30.69				174.2	88.79			104.39				142.7	68.27		154.29	58.37	164.5		239.2					64.37			21.79	11.87
245.47	54.69			1693	93.22				34.88			42.85	163.96				262.21			180.71	30.05				122.04	52.26			451.96				71.24	378.19		38.21	134.8	34.38		192.66					92.2			23.42	14.63
252.97	55.75				95.79				38.36			36.66	271.3				220.1				193.38				83.95	147.58			527.6				30.03	33.4		87.4	43.83	93.1		104.41					363.7			38.36	76.68
264.08	60.22				106.2				46.14			46.55	160.8				212.6				73.42				33.17	202.1			159.22				365.63	258.01		180.3	42.26			68.9					157.56			40.6	96.8
269.35	68.1				121.95				46.57			49	294.3				93.1				20.22				45.24	48.51			239.24				451.7	321		290.9	73.67			134.06					14.5			77.26	107.15
280.09	72.91				123.18				47.43			77.12	68				305				81.35				66.28	611.6			223.6				134.8	238.91		40.6	62.23			25.74					75.21			84.9	124
281.02	75.02				125				47.71			72.57	134.13				281.97				87.13				13.61	127.9			245.47				83.66	283.28		186.8	96.8			75.97					81.04			87.4	134.06
310	76.53				126.2				48.51			177.5	534.1				239				146.52				36.68	200.03			115.76				176.12	219.25		201.25	136.41			239					155.87			113.9	197.1
443.74	78.4				127.9				49			65.61	79.17				110.1				75.21				43.51	43.25			98.51				49	77.56		49	116.3			116.5					33.13			131.7	286.07
447.84	81.35				153.93				49.67			171.5	118.69				95.97				93.97				423.4	192.66			69.26				266.36	150.33		182.96	263.08			86					102.1			180.3	503.6
30.03	81.45				161.1				52.26			569.5	257.18				119.19				258.01				134	363.7			195.11				95.65	24.13		319.1	527.6			86					1656.24			251.08	41.84
43.25	81.7				163.96				57.47			178.79	154.29				295.7				131				107.2	448.8			135.92				140.7	346.71		73.98	85.38			124.36					224.9			267.3	44.98
47.72	84.9				164.18				58.37			153.06	121.95				181.7				206				171.5	1033.17			98.77				40.18	684.46		171.76	98.33			150.05					569.5			11.66	124.36
55.33	85.83				181.7				65.84			135.92	103.44				611.6				202.1				193.44	115.8			116				98.33	164.5		13.61	15.75			102.63					72.57			45.24	206.2
66.28	86				197.1				68.27			65.9	356.9				224.15				215.2				25.95	72.91			174.51				257.18	99.7		447.84	30.69			245.47					414.56			51.51	688.1
98.55	88.44				200.03				68.92			47.52	85.88				202.1				159.22				59.56	79.52			68.92				31.89	544.35		262.21	217.86			297.5					115.6			109.8	50.1
117.9	92.2				203				73.67			31.37	29.9				161.1				45.6				140.3	205.7			534.1				73.67	176.06		51.88	150.33			297.5					127.4			262.21	61.62
118.5	95.65				205.2				73.69			32.71	106.2				200.03				149.54				99.26	414.56			170.6				155.87	85.88		303.2	448.8			35.5					124.6			264.9	95.79
141.3	102.1				208.5				76.24			107.2	32.82				126.51				120.22				86	149.54			118.69				22	62.85		183.43	109.9			206.2					170.42			68.92	106.5
192.1	102.1				222.2				76.64			96.89	48.51				199.9				72.91				86	43.83			299.63				81.04	43.56		53.17	11.87			451.96					49.67			98.78	149.54
215.2	105				223.6				79.17			33.17	15.75				81.45				114.6				257.68	146			201.25				193.38	286.07		14.28	534.1			52.3					118.05			121.9	436.5
256.9	106.44				239				85.88			187.81	139.77				447.84				118.05				468.6	85.72			126.2				71.6			73.42	137.4			300.56					106.44			170.6	94.16
15.46	113.79				239.24				88.79			85.45	57.47				240.37				183.43				172.33	24.91			95.79				102.1			43.74	91.03			81.41					141.47			174.2	97.39
19.52	115.6				267.3				90.86			10.66	53.17				134.88				106.44				10.66	73.09			70.94				58.37			165	409.89								114.6			195.11	107.6
22	115.8				273.2				93.97			44.98	52.67				269.79				1656.24				52.67	130.6			68.9				167.9			18.55	258.01								76.34			240.37	113.5
27.2	116.3				281.83				95.16			18.55	110.58				49.85				224.9				14.28	232.7			134.59				34.88			34.54	211.6								346.71			252.97	119.19
28.26	119.91				285.6				116.38			83.75	301.4				467.7				116.3				56.34	269.79			351.94				47.71			176.87	266.64											281.83	134
29.09	120.22				303.2				121.7			174.2	344.2				872.9				34.38				50.1	175.82			211.6				61.62			67.15	171.8											378.19	146
29.13	123.02				340.5				142.5			95.16	340.5				210.97				184.4				162	134.06			281.02				11.66			117.34	124											49.85	150.33
31.37	123.5				344.2				142.7			43.51	51.36				418.71				21.79				9.1	872.9			81.41				141.3			240.37	116.38											51.88	295.83
33.4	123.9				346.1				147.58			133.13	40.18				295.83				79.52				251.08	224.9			281.83				28			134.59	116.3											79.96	57.78
38.21	124.6				352.4				148.84			264.9	111.6				167.07				214.2				177.63	224.15			405.6				197.8			107.06	78.8											119.5	113.79
40.57	125.6				360.59				150.33			319.1	301.6				76.37				175.82				40.66	214.2			160.8				102.3			32.71	310											162.3	189.52
43.54	125.8				529.2				159.22			43.54	14.63				205.2				547.38				40.6	220.1			566.2				273.9			50.31	193.44											321	448.8
43.83	126.51				534.1				162.11			40.6	81.7				174.9				116.38				44.98	212.6			177.2				125.8			50.1	286.07											438	64.37
45.6	131.5				611.14				164.5			85.38	115.8				201.25				176.06				113.5	68.92			281.5							97.39	113.5											14.28	68.1
49.85	133				669.19				170.42			27.2	140.9				217.54				176.87				14.5	51.36			192.1							333.56	85.83											32.71	81.04
50.31	133.13				741.7				175.82			40.66	98.78				333.56				47.72				101.2	1656.24			109.1							200.03	12.2											42.69	100.18
50.93	134				866.7				175.86			146.7	96.8				80.21				141.47				96.35	169.24			219.39							107.6	61.62											86.6	109.9
51.36	134.13				74.62				176.12			128.1	140.3				192.66				684.46				65.77	88.44			182.2							96.89	180.71											104.41	110.1
51.88	134.8				76.37				176.87			122.04	85.83				1033.17				148.1				344.2	114.6			106.2							202.1	330.17											117.9	118.05
52.3	136.41				160.8				196			15.35	352				858.3				484.9				144.45	161.1			103.44							266.36	99.26											33.17	148.1
52.67	137.4				162				197.8			60.62	76.34				688.1				25.88				32.82	159.22			187.81							65.9	73.09											87.64	79.17
56.34	144.45				171.8				200.71			252.97	211.6				127.9				122.3				41.84	603.47			130.5							57.28	177.63											110.15	96.89
57.78	150.05				175.5				202.1			97.39	443.74				634.18				346.71				47.52	189.52			87.44							38.36	89.81											139.77	210.97
59.56	153.2				192.5				219.25			405.6	74.98				146.9				321				352.4	142.5			304.14							251.08	110.1											205.2	388.71
61.62	157.56				252.9				251.08			102.1	283.7				130.5				219.25				19	330.27			165							49.06	61.91											16.18	414.56
62.23	162.3								257.18			25.14	226.16				264.08				402.95				174.15	111.6			279.62							202.1	256.9											102.41	421.1
70.94	164.08								271.3			302.5	31.89				669.19				268.84				229.5	675.62			74.98							140.3	102.7											119.1	85.83
71	165								297.5			125.6	71.24				185.78				167.3				212.8	148.84			20.02							90.86	100.09											319.1	93.22
73.42	165.2								301.4			65.77	170				137.4				24.13				191.24	171.8			436.5							106.5	133.13											544.35	115.76
76.68	167.9								301.6			188.44	98.51				330.27				78.4				55.75	217.54			319.1							49.15	281.5											33.4	147.58
80.21	170.6								310			263.08	162.3				866.7				33.4				43.54	271.3			126.51							43.51	217.54											36.68	159.22
82.34	174.2								330.17			122.8	171.1				392.6				34.88				57.47	146.9			240.37							162.3	219.39											48.76	180.71
83.66	174.9								346.71			310	409.89				70.76								32.71	70.76			275.85							123.18	451.7											49.06	223.6
85.45	177.27								365.29			69.26	436.5												142.63	73.69			49.85							153.2	15.92											89.79	330.17
86.6	180.3								365.63			162	527.6												110.15	87.13			96.8							131.5	41.84											90.86	534.1
87.13	187.81								367.2			237.4	297.5												26.15	140.9										128.1	344.2											129.4	741.7
87.44	202.1								375.4			100.18	330.17												375.4	93.97										423.4	193.38											134.59	99.26
89.79	211.6								451.7			174.15	363.7												150.05	215.2										205.7	57.78											257.18	123.9
89.88	219.39								603.47			213.17	290.9												146.52	51.76										102.3	295.7											283.28	170.42
94.16	224.9								20.22			21.32	168.35												125.6	202.1										137.9	100.18											303.2	263.08
95.09	226.16								53.35			14.28	99.26												170.42	121.9										547.38	318.5											402.95	297.5
97.39	229.5								67.15			133	103.7												38.21	137.9										11.66	189.52											81.45	62.38
98.51	232.7								214.2			131.5	273.2												297.5	360.59										119.5	93.97											96.35	192.66
98.77	240.37											89.81	175.86												133.13	97.93										174.51	603.47											122.3	20.22
102.3	257.68											126.2	77.26												110.58	625.1										178.79	37.09											167.9	36.66
102.34	263.08											52.2	58.91												213.17	78.4										210.97	36.66											186.8	75.21
102.7	281.5											30.03	159.22												107.6	123.18										232.7	39.27											52.35	25.74
103.44	281.97											50.93	102.41												60.62	281.97										131.7	169.24											73.42	100.09
104.39	283.7											115.6	91.03												104.41	176.87										45.24	224.34											102.1	103.44
107.06	295.7											176.12	142.5												41.29	58.91										302.5	281.02											165.2	115.6
109.1	295.83											64.37	57.28												123.5	67.15										42.85	58.91											252.9	116.38
110.1	305											153.93	49.67												175.86	131										122.18	105.3											18.55	176.06
111.52	332.83											60.22	20.02												25.14	294.3										59.56	121.7											28	363.7
116.3	333.56											14.5	414.56												49.06	202.9										33.17	162											35.6	684.46
118.05	374.59											48.76	376.03												68.1	467.7										90.89	167.9											110.58	61.91
118.69	376.03											68.92	334.1												176.7	430.59										195.17	72.91											165.7	205.7
119.1	378.19											136.41	73.69												171.76	503.6										185.78	217.66											671.93	297.5
126.04	392.68											170.42	124.6												280.09	63.07										436.5	24.13											37.92	297.5
134.59	402.95											81.04	171.8												82.34	392.6										352	47.71											46.55	344.2
136.5	418.71											117.8	35.5												332.83	1636.32										187.81	220.85											50.19	33.13
142.63	423.4											39.27	603.47												49.34	105										52.26	118.69											50.31	39.27
146	438											70.94	180.3												237.4	90.89										239.2	566.2											55.35	47.52
146.52	527.6											134	150.6												76.37	25.88										192.66	468.6											60.22	72.91
153.06	544.35											150.2	113.3												84.75	164.18										40.66	116.3											73.98	73.09
167.9	566.2											53.35	169.24												150.2	107.33										104.41	304.14											84.11	133.13
177.5	625.1											43.04	146												76.53	866.7										68.9	187.2											86	140.26
177.63	634.18											143.78	43.83												150.6	154.3										134.06	57.47											86	161.1
182.2	872.9											297.5	88.79												98.55	224.34										25.74	451.7											121.2	217.66
195.17	1506											25.95	164.08												174.9	118.05										75.97	49.34											123.18	266.64
208.11	15.35											136.5	15.92												79.17	116.38										239	365.63											134.8	569.5
212.8	21.79											451.7	73.09												264.67	113.79										116.5	611.6											187.81	52.3
213.17	43.04											48.07	13.61												113.9	529.2										102.41	297.5											334.1	92.2
223.75	68											223.6	88.44												233.42	119.19										33.4	684.46											1693	162
233.42	74.92											299.63	170.6												203	547.38										402.95	141.3											24.83	858.3
275.85	76.34											212.8	360.59												78.8	57.28										86	119.19											60.62	1033.17
279.62	77.26											76.64	78.8												41.13	45.6										86	10.66											73.67	47.71
300.56	90.32											229.5	544.35												264.9	223										22	99.7											123.02	49.15
436.5	113.5											203	244.24												85.88	514.33										124.36	273.9											177.5	142.4
448.8	114.6											281.8	197.8												73.42	484.9										150.05	866.7											366.7	182.2
468.6	121.9											233.42	232.7												126.04	137.4										28	111.6												365.63
671.93	140.3											117.34	150.33												186.8	47.43										24.83	113.3												375.4
43.74	146.9											98.33	675.62												244.24	163.9										68	64.37												10.66
44.83	154.3											86.6	200.71												206.2	120.22										82.34	92.2												30.69
55.35	199.9											142.4	374.59												83.75	68.27										102.63	363.7												59.89
60.62	318.5											177.63	130.6												65.61	378.19										245.47	140.26												95.65
98.78	326											118.5	97.93												102.1	82.56										297.5	142.4												142.63
113.3	347.2											49.34	105												438	33.4										297.5	157.56												102.1
124	405.6											134.59	34.54												15.92	258.01										35.5	14.5												165
130.5	503.6											57.47	140.26												42.26	93.1										301.6	75.21												19
302.5	11.87											251.08	102.3												104.39	321										347.2	81.04												304.14
334.1	12.2											51.51	82.56												374.59	634.18										165.2	182.2												392.6
1693	13.61											165.7	41.13												451.96	239.2										46.55	669.19												177.63
	14.28											124	273.9												409.89	388.71										206.2	155.87												233.42
	19											41.84	347.2												527.6	238.91										21.79	208.5												281.02
	24.03											74.92	566.2												159.22	283.28										175.86	467.7												300.56
	25.95											468.6	85.72												239.24	219.25										40.18	33.13												305
	30.05											208.11	134.06												223.6	688.1										213	102.1												160.8
	30.69											19.52	164.68												73.98	181.7										102.34	1656.24												49.34
	32.82											38.36	35.6												51.51	77.56										84.9	76.37												141.3
	33.13											107.15	262.21												330.17	150.33										96.35	1033.17												392.68
	34.54											180.71	220.1												245.47	24.13										63.07	226.16												409.89
	34.88												53.39												115.76	346.71										150.6	203												603.47
	35.5												212.6												154.29	684.46										60.62	224.9												611.6
	38.36												22												42.69	164.5										45.6	569.5												157.56
	46.14												147.58												98.51	858.3										451.96	72.57												327.39
	46.57												349.2												54.69	99.7										52.3	414.56												42.26
	47.43												93.1												69.26	544.35										300.56	103.44												48.51
	47.71												305												10.48	176.06										111.3	115.6												58.91
	48.51												19.28												195.11	327.39										378.19	85.88												171.8
	49												281.97												135.92	208.5										81.41	229.5												217.86
	49.67												30.69												98.77	85.88											127.4												281.5
	51.15												30.05												136.41	62.85											124.6												163.9
	52.26												239												38.36	43.56											170.42												669.19
	57.47												193.38												116	197.1											49.67												43.25
	58.37												73.42												119.91	286.07											118.05												57.47
	65.84												110.1												174.51	295.83											74.62												85.88
	68.27												95.97												68.92	128.1											150.2												164.18
	68.92												119.19												534.1	1506											174.9												181.67
	70.76												20.22												451.7												106.44												229.5
	73.67												295.7												402.95												141.47												295.7
	73.69												181.7												142.7												114.6												625.1
	76.24												611.6												170.6												76.34												76.34
	76.64												81.35												118.69												405.6												187.2
	79.17												224.15												299.63												346.71												310
	85.88												87.13												71.24																								264.67
	88.79												202.1												201.25																								332.83
	90.86												146.52												126.2																								150.05
	93.1												75.21												95.79																								169.24
	93.22												93.97												70.94																								226.16
	93.97												258.01												30.03																								74.62
	95.16												161.1												68.9																								99.7
	95.79												200.03												134.59																								115.8
	106.2												131												365.63																								144.45
	116.38												206												351.94																								184.4
	121.7												202.1												451.7																								258.01
	121.95												215.2												134.8																								14.5
	123.18												126.51												211.6																								126.04
	125												159.22												281.02																								130.5
	126.2												45.6												83.66																								527.6
	127.9												199.9												176.12
	142.5												149.54												49
	142.7												120.22												81.41
	147.58												72.91												281.83
	148.84												114.6												405.6
	150.33												118.05												160.8
	153.93												81.45												266.36
	159.22												447.84												566.2
	161.1												240.37												95.65
	162.11												183.43												177.2
	163.96												134.88												281.5
	164.18												106.44												192.1
	164.5												1656.24												109.1
	170.42												224.9												140.7
	175.82												116.3												40.18
	175.86												34.38												98.33
	176.12												269.79												219.39
	176.87												49.85												182.2
	181.7												184.4												106.2
	196												467.7												257.18
	197.1												872.9												31.89
	197.8												210.97												73.67
	200.03												21.79												155.87
	200.71												418.71												103.44
	202.1												295.83												22
	203												167.07												187.81
	205.2												79.52												130.5
	208.5												76.37												87.44
	219.25												214.2												81.04
	222.2												205.2												193.38
	223.6												174.9												304.14
	239												201.25												71.6
	239.24												217.54												102.1
	251.08												333.56												58.37
	257.18												175.82												165
	267.3												547.38												167.9
	271.3												116.38												279.62
	273.2												80.21												34.88
	281.83												192.66												47.71
	285.6												176.06												74.98
	297.5												1033.17												20.02
	301.4												176.87												61.62
	301.6												858.3												436.5
	303.2												688.1												11.66
	310												47.72												319.1
	330.17												127.9												126.51
	340.5												141.47												141.3
	344.2												684.46												28
	346.1												148.1												240.37
	346.71												634.18												197.8
	352.4												146.9												102.3
	360.59												484.9												275.85
	365.29												25.88												49.85
	365.63												122.3												273.9
	367.2												130.5												125.8
	375.4												346.71												96.8
	451.7												264.08
	529.2												321
	534.1												669.19
	603.47												185.78
	611.14												137.4
	669.19												330.27
	741.7												866.7
	866.7												392.6
	20.22												219.25
	53.35												402.95
	67.15												268.84
	74.62												167.3
	76.37												24.13
	160.8												78.4
	162												33.4
	171.8												34.88
	175.5												70.76
	192.5
	214.2
	252.9
[truncated: 7 more columns]

## Sheet: Figure 2
Fig 2B						Fig 2C						Fig 2D			Fig 2E
FPN IHC						DAB-enhanced Perls' iron staining						FPN IHC %Area	DAB-enhanced perl's iron staining %Area		Serum ferritin
Normal %Area	MASL w/o IR %Area	MASL w/ IR %Area	eMASH %Area	aMASH %Area		Normal %Area	MASL w/o IR %Area	MASL w/ IR %Area	eMASH %Area	aMASH %Area		70.157	1.28		Normal %Area	MASL w/o IR %Area	MASL w/ IR %Area	eMASH %Area	aMASH %Area
70.16	75.729	41.136	43.048	34.712		1.28	4.398	17.845	6.743	6.627		85.39	1.664		45.24	52.3	119.1	174.9	189.52
85.39	77.326	35.006	44.23	29.55		1.664	3.792	12.701	7.188	9.818		64.04	2.399		23.42	43.74	110.15	154.29	176.87
64.04	56.98	39.879	54.647	39.211		2.399	5.574	15.871	14.281	3.877		75.729	4.398		50.95	55.33	118.69	167.9	181.7
	62.405	33.517	41.033				4.297	10.426	24.504			77.326	3.792			29.09	98.78	184.4
	58.453	16.164	12.13				21.004	40.296	15.671			56.98	5.574			55.87	98.55	165
	55.928	36.055	11.648				11.461	30.013	6.516			62.405	4.297			56.34	106.5	170
	58.719	8.145	56.314				3.434	27.672	4.58			58.453	21.004			25.74	86.6	170.6
			15.07						16.671			55.928	11.461					109.8
												58.719	3.434
												41.136	17.845
												35.006	12.701
												39.879	15.871
												33.517	10.426
												16.164	40.296
												36.055	30.013
												8.145	27.672
												43.048	6.743
												44.23	7.188
												54.647	14.281
												41.033	24.504
												12.13	15.671
												11.648	6.516
												56.314	4.58
												15.07	16.671
												34.712	6.627
												29.55	9.818
												39.211	3.877

## Sheet: Figure 3
Fig 3B																																Fig 3C				Fig 3D				Fig 3F				Fig 3G				Fig 3H
	Body weight(g)																																Lean mass(g)				Fat mass(g)				eWAT weight(g)				iWAT weight(g)				BAT weight(g)
Weeks	LT-ND							LKO-ND							LT-HFD								LKO-HFD										ND	HFD			ND	HFD			ND	HFD			ND	HFD			ND
0	22.2	20.5	19.6	22.5	24	22.9	21.4	24	22.8	22.6	20.1	23.6	26.4	17.9	26.5	22.9	25.7	21.7	22.1	23.9	26.2	27	26.3	29.2	27.1	27	25.5	25.2	23.4	27.8		LT	19.47	20.17		LT	9.59	20.05		LT	0.5	1.8		LT	0.3	1.3		LT	0.07
1	22.13	20.97	20.06	22.6	24.79	23.36	22.17	24.19	23.36	23.77	19.95	24.88	26.98	18.98	27.1	23.13	24.99	24.2	24.55	24.84	27.58	26.25	29.28	31.15	28.82	27.62	26.34	24.33	25.77	29.12			16.92	15.51			9.56	18.15			0.38	1.8			0.28	1.2			0.07
2	22.1	20.71	19.92	22.65	25.68	23.44	21.22	24.91	23.99	23.2	20.41	25.01	27.32	19.72	28.47	23.24	25.57	24.95	25.52	26.11	27.78	27.45	29.34	31.37	28.21	28.24	25.98	24.82	25.95	30.29			19.16	17.96			6.82	14.12			0.15	1.7			0.1	0.7			0.03
3	22.9	21.1	19.9	22.52	25.32	25.05	22.08	25.64	24	23.72	20.33	24.9	28.27	20.1	29.18	24.73	26.23	26.65	26.71	26.35	28.02	28.37	27.92	32.55	28.22	27.55	26.2	24	25.46	32.12			18.29	17.1			10.23	20.93			0.4	2.9			0.4	1.7			0.07
4	24.33	21.58	20.56	23.84	24.86	25.74	23.14	26.6	24.6	24.6	21.46	26.36	30.05	20.88	30.36	27.12	27.6	28.28	29	27.7	29.14	28.65	29.04	36.53	29.85	28.42	27.92	24.01	27.17	33.66			19.69	14.35			8.89	22.38			0.5	0.5			0.21	0.25			0.07
5	24.36	22.25	20.42	23.8	26.2	25.3	24.32	28.13	25.97	25.45	21.24	26.4	31.62	20.97	30.99	27.87	27.77	30.21	30.76	29.54	29.9	29.64	29.43	38.69	31.56	27.74	27.8	25.9	26.03	35.86			20.88	16.69			7.4	11.83			0.2	2.3			0.2	1			0.07
6	25.47	22.99	20.82	23.65	26.52	25.02	24.62	29.61	26.02	27.55	22.31	26.89	33.5	21.26	31.7	28.01	27.67	31.31	30.43	29.56	29.5	28.86	31.48	40.8	33.43	29.9	28.97	26.37	29.24	37.77			16.9	21.32			12.44	15.2			0.3	1			0.4	0.6			0.1
7	25.11	22.8	21.35	23.36	26.13	25.26	24.06	29.25	25.49	26.63	21.68	26.44	34.06	20.66	32.18	28.26	28.55	31.63	31.73	31.35	30.32	29.61	32.6	43.43	34.97	31.53	30.13	27.67	29.94	36.86				22.11				14.3				2				0.6
8	25.77	23.46	21.9	24.43	27.14	26	24.74	30.02	26.02	26.63	22.9	26.82	35.46	21.1	36.44	31.09	30.53	33.84	34.32	33	31.09	31.55	35.76	46.34	39.18	30.65	33.09	29.15	33.98	39.53		LKO	19.2	18.36		LKO	13.75	27.33		LKO	1	1.3		LKO	0.3	1.7		LKO	0.06
9	27.1	24.37	22.9	26.64	27.85	26.77	27.07	31.92	27.67	28.57	23.78	27.54	37.63	22.37	37.7	33.28	32.9	30.98	30.67	33.68	32.36	33.29	37.41	47.74	40.42	31.85	33.98	31.57	33.75	40.05			18.46	20.13			10.64	33.22			0.8	1.5			0.3	1.6			0.07
10	27.01	25.15	22.56	26	27.92	26.78	26.45	32.28	28.37	29.79	24.25	27.91	38.02	21.88	37.96	32.71	33.3	30.86	29.81	34.37	33.94	33.63	38.74	49.78	42.08	34.18	35.44	33.23	35.97	39.79			16.19	19.7			14.64	25.38			1	2.5			0.6	1.6			0.1
11	27.18	25.21	22.48	25.55	27.55	26.52	26.54	33.84	28.33	31.26	24.94	28.61	39.74	22.06	37.06	31.2	32.2	31.1	29.75	35.3	34.21	35.05	39.11	50.26	42.79	36.2	35.85	34.16	37.64	41.05			15.08	20.49			10.17	18.96			0.5	2.4			0.4	1			0.09
12	27.18	25.21	22.48	25.55	27.55	26.52	26.54	33.84	28.33	31.26	24.94	28.61	39.74	22.06	37.06	31.2	32.2	31.1	29.75	35.3	34.21	35.05	39.11	50.26	42.79	36.2	35.85	34.16	37.64	41.05			19.3	17.55			10.53	20.96			0.42	2.1			0.3	1.4			0.08
13	28.02	25.53	22.86	26.87	26.75	27.12	25.92	35.17	29.42	32.98	25.4	28.77	40.29	22.9	39.69	32.69	34.15	32	29.09	37.34	37.3	36.9	41.77	52.53	44.08	38.78	37.64	35.75	40.48	42.07			18.67	19.55			19.24	14.82			1.5	1.9			1	1.6			0.15
14	27.48	25.84	23.86	28.14	27.9	28.6	27.84	32.12	27.55	29.4	23.6	28.4	36.6	22.23	38.3	32.4	32	31.4	31	35.9	35.4	35.6	43.5	52.8	45.5	41.2	37	34.2	40.9	40.8			17.52	19.86			5.4	20.68			0.3	3.1			0.2	1.5			0.04
15	27.3	25.55	24.18	26.86	27.97	27.02	28.28	30.71	27.55	25.97	21.28	25.42	33.02	22.33	35.74	31.38	32.11	31.02	31.45	35.94	33.42	34.82	41.67	50.97	39.78	35.92	34.69	30.65	36.27	38.95				20.13				21.1				2				1.5
16	28.39	26.33	24.78	27.15	28.24	26.71	28.25	31.36	27.44	29.83	24.11	28.94	36.33	21.9	39.94	34.17	31.96	34.35	31.08	36.16	34.6	35.1	43.97	52.47	42.24	36.48	36.82	30.96	37.74	38.19
17	29.1	26.5	25.9	28.5	28.6	28.3	29.4	33	29.1	30.9	25.3	29.9	38.1	22.9	40.4	33.8	32.2	37	28.6	38.2	36.6	36.5	46	53.7	45.3	39.6	38.7	34.5	40.7	41.4
18	29.1	27.2	24.6	29.6	28	28.4	29.8	32.7	29.1	31.6	25.4	29.3	39.4	22.7	42.6	36.6	32.4	39.5	25.9	39.8	37.7	39.2	48	55	48.8	43.6	41.1	36.8	43.7	44.7
19	29.5	26.3	24.3	29.9	27	29.3	28.9	33.9	29.3	33	26.2	29.3	39.9	23.2	44.9	38	35.5	42.1	25.4	41.2	37.9	41.3	49	55.9	50.9	46.3	42.7	39.8	45	46.9
[truncated: 79 more columns]

## Sheet: Figure 4
Fig 4A																Fig 4B				Fig 4C																Fig 4D				Fig 4E							Fig 4G
	Energy expenditure(kcal/kg/hr)																Energy expenditure(kcal/kg/hr)				VO2 (ml/kg/hr)																VO2 (ml/kg/hr)				Time after cold exposure (hr)							iWAT
Time(hr)	LT-HFD							LKO-HFD									Day	Night		Time(hr)	LT-HFD							LKO-HFD									Day	Night				T.N	1	3	6			LT
	18.6022	19.6921	15.9465	20.2899	17.4603	17.3973	15.5724	16.6667	13.5606	12.8874	18.616	16.4414	14.9959	18.5275		LT-HFD	19.8589	21.0215			3911.63	4167.05	3360.9	4308.43	3644.22	3667.7	3284.93	3536.22	2894.77	2715.85	3931.17	3508.45	3201	3951.65		LT-HFD	4166.15	4424.21		Body Temperature (°C)	LT	37.4	36.6	36.5	37		UCP1/HSP90	0.586648	1.24781
	19.7312	18.7367	14.609	16.4596	15.5929	15.7534	14.2256	18.5317	13.3712	14.8526	14.5224	14.3694	14.8737	16.5858			18.2745	20.307			4135.45	3961.38	3072.82	3483.25	3282.15	3321.47	3010.52	3911.18	2845.3	3138.8	3099.1	3075.97	3188.92	3554.68			3877.79	4311.25				38.1	35.5	35.7	35.4
	18.8172	17.7813	18.8272	16.8737	15.3595	15.4338	14.7306	16.5873	12.8788	13.5299	20.0292	14.5045	13.6512	12.7832			16.0387	17.3375			3941.62	3767.5	3968.48	3544.7	3235.07	3277.07	3103.38	3497.9	2742.93	2876.87	4225.05	3106.02	2933.2	2741.3			3388.96	3665.02				36.84	35.5	34	34.3
	19.6237	18.0998	14.0946	16.8737	16.1064	15.9817	17.1296	15.9524	11.7045	13.2653	15.7895	16.7568	14.0994	15.8576			17.4258	19.0994			4094.45	3834.93	2995.5	3547.6	3373.42	3370.65	3584.13	3344.52	2501.77	2798.17	3347.37	3558.18	3017.03	3380.05			3661.06	4019.03				37.67	37	35.7	34.8
	20.914	19.7983	16.2551	16.3043	20.1681	15.4338	14.6885	14.6032	13.3333	13.9078	17.885	13.3333	13.9364	17.3544			17.8182	18.5321			4370.53	4192.37	3425.6	3410.72	4208.87	3273.02	3130.98	3087.37	2851.22	2920.17	3778.88	2857.27	2988.6	3716.55			3741.54	3893.59				36.8	35.5	34.8	34
12:00	20.1613	17.9936	14.5062	19.2547	16.9001	16.484	14.6885	19.127	13.1818	13.9078	15.9844	14.5045	15.5257	14.2395			16.6419	17.9186		12:00	4206.12	3832.08	3082.1	4025.23	3573.4	3463.22	3116.48	4022.72	2815.73	2959.92	3392.4	3097.18	3296.62	3053.05			3528.32	3814.07			FPN-LKO	37.8	34.8	33	30.4
	19.6237	18.949	16.2551	16.8737	18.3473	17.5799	15.404	15.6349	12.4242	13.7188	15.2534	14.4595	13.4474	14.199			15.2094	18.1415			4094	4017	3464.23	3553.15	3846.53	3707.37	3259.17	3297.27	2674.23	2923.55	3226.38	3099.68	2888.85	3043.93			3228.97	3864.62				37.6	35.2	34.2	33
	22.4731	18.4713	16.5638	16.7184	16.6667	17.1689	14.9411	15.9524	14.2045	12.5094	18.7135	14.1441	14.9552	16.7071		LKO-HFD	16.1045	15.8945			4689.45	3923.17	3504.23	3511.9	3493.68	3628.3	3165.5	3360.82	3031.87	2688.4	3930.48	3010.13	3208.08	3577.33		LKO-HFD	3399.69	3360.64				37.4	35.7	34.9	34.1
	21.5054	18.6306	14.4033	16.9255	16.4799	16.3014	15.7407	17.4603	12.197	13.4165	17.6413	13.7838	13.2029	18.5275			12.9735	14.4792			4511.82	3935.5	3061.78	3566.5	3467.45	3462.18	3339.32	3685.08	2615.18	2852.82	3737.05	2947.2	2841.72	3963.32			2771.07	3088.67				37.1	35.45	33.6	32.7
	19.5699	17.5159	15.6379	17.3395	21.2418	17.1689	14.7306	15.5159	12.197	14.3613	16.5692	13.964	14.0179	12.7427			13.7771	15.9581			4092.35	3746	3318.55	3626.67	4447.6	3614.1	3162.23	3277.03	2613.22	3061.68	3527.2	2965.48	2993.28	2738.23			2921.19	3372.58				37.2	35	33	34.2
	20.3226	18.4183	16.6152	17.8054	23.3894	18.9954	14.6885	16.0317	13.447	12.6984	18.8109	14.3694	14.1402	16.1408			16.9611	19.3389			4257.22	3920.97	3478.68	3743.77	4918.77	3998.82	3121.88	3356.17	2880.6	2709.9	3976.35	3061.07	3011.03	3447.05			3588.26	4086.16
18:00	21.3441	18.6837	16.7695	17.1325	18.1139	17.8082	15.7407	15.0397	12.5	13.4543	15.2534	13.2432	13.2844	14.5631			14.4932	17.0045		18:00	4462.58	3945.03	3537.15	3632.62	3832.68	3791.13	3336.7	3182.02	2672.55	2847.38	3249.07	2838.83	2839.13	3118.7			3093.03	3611.52
	20.6452	19.6921	17.1296	18.5818	23.7161	20.3196	20.4125	17.9365	13.4091	18.4051	19.4932	16.7117	15.8924	13.5922			13.8821	15.1436			4293.97	4145.85	3583.37	3924	5001.95	4289.9	4305.7	3797.17	2869.55	3878.48	4124.33	3548.73	3369.77	2920.28			2969.73	3235.09
	21.0753	18.6306	18.0041	18.2195	17.507	16.347	15.867	16.1905	14.1667	15.7218	17.2027	14.7297	14.7514	13.0259			15.3688	16.0396			4379.92	3958.18	3789.08	3866.27	3725.52	3489.58	3387.13	3410.93	3033.38	3329.23	3621.03	3143.58	3155.15	2809.72			3290.4	3433.48
	21.2903	22.9299	17.1296	19.0994	18.6274	17.1689	16.2458	16.1905	13.3712	14.1723	18.8109	15.4955	18.2152	18.4466							4472.07	4838.63	3629.85	4013.48	3920.13	3645.57	3474.62	3427.58	2869.53	3015.6	3973.58	3306.42	3880.22	3942.98
	26.6667	22.6115	16.9239	20.7039	18.6741	19.3607	16.9192	19.0476	13.4848	14.6258	22.1248	15.5405	17.1149	21.2379							5628.33	4806.62	3585.43	4356.03	3938.45	4089.87	3592.35	4006.43	2904	3119.82	4676.92	3324.22	3656.52	4545.12
	22.6882	23.3015	20.9362	18.3747	18.4407	18.4018	16.6246	15.873	13.9394	15.9108	21.4912	18.8739	17.0742	14.6845							4806.53	4916.13	4386.12	3880.62	3877.13	3897.5	3542.92	3372.05	2980.15	3363.9	4531.53	4017.17	3667.45	3151.5
00:00	20.4301	22.2399	15.535	19.5135	16.8067	17.8539	15.6987	17.6191	14.0909	14.3991	20.3216	15.2703	18.5819	15.2508						00:00	4301.77	4740.47	3325.03	4085.15	3527.17	3792.25	3354.1	3712.22	3006.7	3048.22	4302	3267.1	3967.88	3277.73
	21.3978	21.2314	16.7181	21.1698	19.2344	17.2146	15.0673	15.3968	17.3106	16.5911	20.1754	17.3874	15.0774	17.7994							4480.97	4506	3541.6	4440.97	4037.35	3655.55	3227.98	3271.48	3682.63	3514.4	4280.38	3695.43	3232.12	3802.18
	23.3333	20.9129	21.3992	18.9441	16.8534	16.895	16.5404	17.2619	16.6288	15.7596	20.3216	17.973	14.7922	13.6731							4872.05	4427.12	4526.68	3981.13	3541.63	3613.85	3519.38	3655.22	3552.15	3332.13	4292.98	3821.68	3153.1	2945.15
	23.4409	18.4183	16.4609	18.4783	19.888	20.8676	15.9512	14.0873	17.2349	16.4777	20.5166	18.5586	13.8957	14.6845							4930.83	3918.38	3500.15	3867.83	4171.17	4415.28	3390.23	2985.6	3671.73	3483.93	4297.8	3927.02	2978.48	3152.15
	20.9677	18.949	15.6379	18.7888	17.6937	19.0411	18.0556	16.3889	14.3561	13.9078	16.3255	15.9009	14.5884	18.0825							4432	4034.75	3308.42	3942.68	3734.95	4047.1	3844.42	3474.88	3065.28	2968.32	3472.23	3375.42	3125.18	3864.07
	19.2473	19.3206	14.9177	20.6004	17.1335	17.7169	16.8771	13.6111	14.697	15.4195	16.4717	15.2703	14.5884	15.3722							4041.98	4113.02	3158.47	4302.82	3585.4	3779.67	3584.4	2898.88	3139.52	3272	3479.55	3267.03	3115.7	3301.35
06:00	19.6774	17.7282	16.358	19.2547	18.6274	16.0731	15.6566	14.2064	13.75	17.7627	19.6881	18.1081	13.6104	14.3608						06:00	4146.75	3763.38	3475.87	4060.55	3896.97	3442.05	3313.47	3008.8	2938.17	3726.05	4150.75	3839.93	2922.6	3092.52
	19.8387	18.6837	18.8272	19.9275	22.409	15.9817	15.6987	18.9286	14.7727	12.6984	18.7135	15.6306	13.2844	15.4126							4160.87	3943.05	3974.63	4193.03	4700.87	3404.57	3347.15	3999.43	3137.85	2713.45	3945.87	3313.7	2837.67	3290.98
	19.1935	17.5159	15.3292	15.8903	17.2269	16.8493	16.2879	15.0794	12.9167	13.0386	17.9825	14.4595	14.3847	15.1295							4041.72	3739.5	3241.67	3338.12	3642.42	3567.17	3440.32	3186.65	2767.28	2762.03	3836.67	3098.13	3072.52	3245.5
	19.6774	19.7983	17.1296	18.0124	16.2932	13.7899	14.899	14.2857	12.6136	14.6636	16.2768	13.7387	12.3472	14.8867							4140.27	4190.55	3638.4	3750.25	3403.75	2941.85	3169.4	3033.68	2690.78	3097.35	3459.13	2943.5	2652.55	3189.92
	18.4409	18.5775	14.3004	16.6149	15.7796	18.7215	14.899	17.3016	13.6742	13.8322	16.8129	14.6396	14.0994	12.7427							3894.47	3961.47	3038.07	3487.22	3306.22	3963.77	3178.62	3642.77	2915.62	2927.62	3573.02	3121.77	3017.93	2735.12
	21.1828	18.5775	15.7922	19.4617	19.5612	15.7534	15.1094	14.6825	12.4621	14.8904	16.9591	15.8559	13.0807	14.8867							4406.97	3933.17	3347.1	4046.98	4090.88	3378.8	3208.63	3119.83	2676.05	3153.75	3596.13	3391.05	2803.8	3199.93
12:00	19.1398	16.2951	15.9465	15.9938	14.8926	16.5753	14.8148	17.5	14.6591	13.8322	16.8616	14.5946	13.0399	14.5631						12:00	4066.72	3475.32	3362.52	3390.38	3153.25	3544.62	3153.08	3690.35	3123.42	2939.98	3563.35	3109.63	2808.38	3112.95
	19.7312	18.1529	16.2037	16.7702	16.8534	16.0731	15.6987	13.9682	12.6894	13.6432	15.0098	14.6396	13.4882	12.9045							4130.37	3843.18	3407.6	3521.13	3533.32	3424.73	3323.28	2967.33	2716.23	2883.25	3174.15	3114.05	2904.38	2770.95
	18.4946	17.0382	16.7181	17.236	17.9739	17.7169	14.7306	14.8413	12.3864	15.3439	16.2281	15.7658	15.0367	15.8576							3863.48	3616.93	3540.03	3600.18	3760.5	3748.23	3144.53	3125.5	2643.18	3234.75	3431.65	3352.38	3206.73	3399.23
	19.4624	18.4713	15.1235	17.6501	16.9001	15.8447	16.2879	15.5159	12.9167	13.5677	15.8869	13.1081	14.2217	13.6731							4115.67	3909.18	3195.55	3676.58	3541.63	3385.08	3441.57	3263.38	2758.82	2886.6	3350.8	2817.08	3017.73	2932.47
	19.9462	17.2505	16.7695	17.4948	16.9001	15.2968	14.7306	16.1111	12.8788	13.681	16.9591	14.009	13.1622	12.6214							4205.13	3670.47	3520.52	3675.63	3540.32	3268.22	3150.4	3413.72	2738.1	2913.12	3573.15	2981.6	2807.22	2705.25
	19.3011	17.6752	16.358	17.5466	20.6349	18.7215	14.3098	16.0714	12.0833	14.4747	15.156	13.7387	14.0994	20.9951							4079.82	3747.33	3440.45	3699.77	4343.17	3958.97	3072.67	3398.43	2578.92	3052.4	3193.62	2923.4	3005.9	4483.65
18:00	19.5161	17.7813	15.9465	16.7702	16.3865	16.5753	15.2778	15.119	12.3106	14.4747	19.152	13.7838	12.7954	16.9498						18:00	4114.98	3793.78	3358.42	3531.53	3456.88	3518.58	3250.42	3193.13	2620.13	3050.72	4000.23	2940.9	2731.13	3617.7
	20.6989	19.1614	16.2551	20.3934	17.3203	16.3927	16.33	16.0317	13.8258	19.3878	18.9571	19.2793	14.4254	14.644							4370.65	4077.28	3405.77	4285.3	3632.75	3511.77	3463.38	3399.07	2940.17	4066.58	4004.37	4066.63	3083.8	3123.28
	19.3011	18.5244	21.2963	17.8571	24.2297	22.0091	25.6734	17.9762	12.8409	17.6871	20.078	19.1892	13.6512	16.3835							4076.1	3922.33	4476.8	3776.68	5095.07	4639.48	5458.58	3783.65	2739.12	3726.27	4225.28	4050	2913.5	3495.88
	20.5914	18.8429	16.7181	18.1677	19.2811	19.863	26.8518	15.1587	13.6742	16.4021	18.4211	16.5766	16.6667	22.3301							4319.88	3988.05	3552.37	3813.73	4075.08	4216.52	5723.68	3200.4	2904.1	3446.67	3899.67	3527.28	3561.33	4770.13
	21.7742	21.1253	17.1811	21.2215	20.1681	18.1735	25.1263	14.0079	13.2197	15.7218	19.347	15.8108	16.3814	16.1812							4552.22	4481.65	3601.95	4448.63	4242.67	3891.62	5365.37	2961.73	2821.42	3324.32	4106.87	3374.57	3486.15	3459.58
	22.4194	21.8684	16.6667	17.9089	17.9739	18.5388	19.697	15.4365	15.947	16.8934	21.8811	17.9279	16.5444	14.2799							4728.5	4652.68	3512.83	3780.8	3766.5	3958.22	4203.3	3258.28	3389.8	3573.85	4608.22	3781.58	3528.28	3057.03
00:00	21.0215	22.0276	20.9362	18.4783	18.254	17.5343	18.266	15.873	14.3182	15.4951	19.8343	20.2703	15.8109	18.2039						00:00	4441.83	4682.52	4407.97	3904.75	3821.35	3741.93	3885.38	3351.65	3053.65	3275.87	4218.12	4272.6	3378.18	3886.3
	19.9462	20.8068	15.3292	18.4265	16.9001	17.6712	17.4242	14.881	13.3712	15.4573	20.4191	16.3964	14.9959	15.6149							4203.37	4436.88	3263.28	3886.12	3549.18	3775.28	3719.58	3147.32	2848.88	3279.43	4294.85	3498.23	3204.35	3332.67
	19.7849	21.0722	17.5411	18.53	17.0402	17.2146	18.6027	18.4127	15.5303	15.5707	19.2495	18.5586	13.3659	16.0599							4171.65	4460.65	3713.55	3886.22	3566.12	3671.4	3975.78	3868.75	3299.67	3281.7	4059.93	3919.65	2853.85	3431.38
	19.6237	20.4883	18.4156	20.8592	16.9935	16.3014	17.4663	14.9603	14.697	17.1958	18.1287	15.5405	13.9772	16.6262							4147.77	4367.12	3881.58	4366.35	3584.33	3475.87	3735.58	3164.57	3130.75	3611.27	3835.6	3304.42	2978.72	3550.2
	19.1935	19.9045	16.0494	18.1159	16.9001	16.895	17.0454	17.2619	15.5682	15.3061	17.6901	16.3964	12.9177	14.7249							4073.95	4223.63	3416.13	3839.05	3544.92	3620.43	3636.37	3633.47	3310.52	3233.02	3753.83	3478.62	2766.68	3150.28
	20.2688	19.9575	17.5926	19.2029	17.9739	16.1644	16.1195	13.1349	14.6591	14.5125	18.3236	18.4685	13.8957	15.7363							4303.47	4247.7	3728.22	4055.63	3745.55	3446.08	3443.35	2791.62	3120.55	3072.15	3872.32	3902.32	2962.23	3352.9
06:00	19.0323	17.6221	14.9691	17.4948	18.5341	16.0274	16.8771	14.5238	13.4091	14.2101	18.8596	13.8739	12.6324	13.9563						06:00	4004.42	3760.98	3190	3692.03	3864.9	3430.9	3603.9	3073.53	2856.63	2998.67	3985.65	2966.85	2700.95	2989.17
[truncated: 11 more columns]

## Sheet: Figure 5
Fig 5D						Fig 5E
	Fetua		Lect2				Serum Fetuin-A levels (μg/mL)		Serum Lect2 levels (ng/mL)
	ND	HFD	ND	HFD			ND	HFD	ND	HFD
LT	0.92112	2.19168	0.81854	7.14642		LT	32.3	206.1	1.899	4.037
	0.76082	5.48228	0.82063	19.298			29.5	49.3	1.955	3.902
	1.1125	3.90289	1.42643	11.122			14.5	191.6	1.125	4.971
	1.46262	5.63558	1.73013	20.5666			41.5	118.1	3.016	3.838
	0.9854	5.31605	0.52033	14.0673			50.3	69.3	1.62	3.989
	0.75753	6.1624	0.68393	10.8789			28.7	242.1	1.237	4.101
		1.07277		0.94801			58.6	91.1	1.915	4.38
		1.47214		1.32311		FPN-LKO	52.7	200.7	2.274	5.21
FPN-LKO	0.62094	3.10015	0.66005	12.1777			96.4	291.3	3.168	5.785
	0.67386	8.69609	0.91973	37.9545			36.8	215.4	3.606	5.777
	3.83699	6.09486	6.28994	19.8166			80.6	336.6	3.798	6.215
	1.95851	8.86333	1.86301	32.0144			57.1	369.6	3.184	6.75
	1.57516	12.5461	1.59032	48.4948			43.7	125.7	3.279	5.035
	0.86975	2.88968	1.40663	14.3316
		8.41885		32.9354

## Sheet: Figure 6
Fig 6A				Fig 6B				Fig 6G				Fig 6H				Fig 6J																	Fig 6K
	Fetua	Lect2			Fetua	Lect2			luciferase activity				enrichment				LT								FPN-LKO								FOXO1 protein levels	Fetua mRNA levels		FOXO1 protein levels	Lect2 mRNA levels
Control	1	1		Control	1	1			FETUA	LECT2			FETUA FHRE	LECT2 FHRE		ND	0.352589	0.370102	0.675591	0.255459	0.512177	0.41796			0.628525	0.682893	0.551427	0.589897	0.937763	0.992426			0.352589	0.92112		0.352589	0.81854
	1	1			1	1		Mock	0.43	1.067		IgG	1	1		HFD	0.648043	0.70654	1.01239	0.578272	0.478062	0.763267	0.644979	0.997346	1.03449	0.945825	0.989005	0.950474	1.2122	1.21068	1.15125		0.370102	0.76082		0.370102	0.82063
	1	1			1	1			1.47	0.909			1	1																			0.675591	1.1125		0.675591	1.42643
FAC	4.66764	2.08623			1	1			1.099	1.025			1	1																			0.255459	1.46262		0.255459	1.73013
	2.81917	1.44341		FeCl3	3.19873	2.84114		FOXO1	4.349	1.379		FOXO1	2.01696	11.9251																			0.512177	0.9854		0.512177	0.52033
	3.99106	1.57167			1.20013	1.27445			3.346	1.438			4.28822	22.6759																			0.41796	0.75753		0.41796	0.68393
					2.55265	2.27306			3.933	1.504			5.61949	10.0923																			0.628525	0.62094		0.628525	0.66005
					1.71546	2.01734																											0.682893	0.67386		0.682893	0.91973
																																	0.551427	3.83699		0.551427	6.28994
																																	0.589897	1.95851		0.589897	1.86301
																																	0.937763	1.57516		0.937763	1.59032
																																	0.992426	0.86975		0.992426	1.40663
																																	0.648043	2.19168		0.648043	7.14642
																																	0.70654	5.48228		0.70654	19.298
																																	1.01239	3.90289		1.01239	11.122
																																	0.578272	5.63558		0.578272	20.5666
																																	0.478062	5.31605		0.478062	14.0673
																																	0.763267	6.1624		0.763267	10.8789
																																	0.644979	1.07277		0.644979	0.94801
																																	0.997346	1.47214		0.997346	1.32311
																																	1.03449	3.10015		1.03449	12.1777
																																	0.945825	8.69609		0.945825	37.9545
																																	0.989005	6.09486		0.989005	19.8166
																																	0.950474	8.86333		0.950474	32.0144
																																	1.2122	12.5461		1.2122	48.4948
																																	1.21068	2.88968		1.21068	14.3316
																																	1.15125	8.41885		1.15125	32.9354

## Sheet: Figure 7
Fig 7B			Fig 7C			Fig 7D													Fig 7E			Fig 7F												Fig 7G			Fig 7K
	Fetua			Lect2			GTT												AUC(X10^3)				ITT											AUC(X10^3)				HFD eWAT
FPN-LKO HFD AAV-TBG-shControl	0.46026		FPN-LKO HFD AAV-TBG-shControl	0.72125		Time (min)	shControl					shFL							HFD			Time (min)	AAV-shControl					AAV-shFL						HFD				AAV-TBG-sh Control					AAV-TBG-sh FL
	2.16162			1.29009		0	178	193	182	262	258	128	115	100	166	208	182		shControl	shFL		0	197	170	194	256	253	161	183	183	155	199		shControl	shFL		p-AKT/AKT	0.442699	1.12462	0.875384	0.959564	1.59773	1.89079	1.72658	1.3655	1.86465	2.37274
	0.67365			0.65777		15	382	454	494	456	553	226	273	307	441	512	388		29.98	11.07		15	195	209	275	319	309	191	151	139	195	211		10.5	9.77
	0.71501			1.03639		30	477	538	536	513	611	212	353	380	551	531	463		32.91	15.73		30	143	172	223	276	261	159	127	106	184	193		11.24	9.07			HFD iWAT
	1.51864			1.59644		60	527	579	546	531	652	166	277	268	514	540	460		32.81	15.65		60	143	161	197	213	209	123	116	101	166	170		13.14	7.75			AAV-TBG-sh Control					AAV-TBG-sh FL
	0.72436			0.69956		90	466	515	496	495	589	152	205	187	452	477	391		31.26	29.3		90	162	167	179	191	223	148	138	123	137	166		15.05	10.61		p-AKT/AKT	0.73362	1.08313	0.825123	0.883617	1.47451	1.73902	1.5722	1.82794	2.17149	2.73012
	1.10212			1.18073		120	441	452	480	423	528	142	172	162	350	395	348		37.93	31.27		120	170	172	180	218	244	153	164	127	159	188		15.67	11.83
	0.64433			0.81777																26.25																		HFD GAS
FPN-LKO HFD AAV-TBG-shFL	0.09014		FPN-LKO HFD AAV-TBG-shFL	0.15652																																		AAV-TBG-sh Control					AAV-TBG-sh FL
	0.15534			0.3864																																	p-AKT/AKT	1.19058	1.0154	0.988966	0.7714	1.03366	1.65667	1.09209	1.69144	1.31726	1.27868
	0.02084			0.02409
	0.23885			0.43186
	0.17641			0.22968
	0.10541			0.07524
	0.39781			0.47122
	0.39153			0.1834
	0.06815			0.03711

## Sheet: Figure 8
Fig 8A								Fig 8B								Fig 8C								Fig 8D								Fig 8E				Fig 8F			Fig 8G			Fig 8H				Fig 8I			Fig 8J
	Differentiated 3T3-L1								C2C12 myotubes								Differentiated 3T3-L1								C2C12 myotubes							Serum Fetuin A (μg/mL)				Serum ferritin (μg/L)	Serum Fetuin-A (μg/mL)		NAS	Serum Fetuin A (μg/mL)		Serum LECT2(ng/mL)				Serum ferritin (μg/L)	Serum LECT2 (ng/mL)		NAS
	Insulin			Fetuin-A + Insulin					Insulin			Fetuin-A + Insulin					Insulin			LECT2 + Insulin					Insulin			Fetuin-A + Insulin				MASLD cohort				53.47	764.09		0	764.09		MASLD cohort				53.47	7.6		0
p-AKT/AKT	1	1	1	0.243004	0.342296	0.084717		p-AKT/AKT	1	1	1	0.385246	0.4768	0.3524		p-AKT/AKT	1	1	1	0.259322	0.374765	0.30096		p-AKT/AKT	1	1	1	0.078134	0.169566	0.282134		Normoglycemia	Impaired glucose tolerance	Type 2 Diabetes		54.1	731.59		0	731.59		Normoglycemia	Impaired glucose tolerance	Type 2 Diabetes		40.6	16.86		0
																																764.09	1667.32	1209.31		99.82	846.84		0	846.84		7.6	71.14	69.64		23.42	23.8		0
																																731.59	1114.87	1900.24		40.6	433.79		0	433.79		16.86	70.34	43.06		299.63	21.37		0
																																846.84	619.65	606.57		23.42	611.41		0	611.41		23.8	73.18	60.46		147.59	24.78		0
																																433.79	775.08	1570.85		299.63	748.56		0	748.56		21.37	67.25	31.98		54.1	14.85		0
																																611.41	515.41	1386.61		147.59	463.04		0	463.04		24.78	23.66	74.74		99.82	23.34		0
																																748.56	659.51	1425.42		96.89	1045.11		0	1045.11		14.85	24.88	35.84		96.89	23.03		0
																																463.04	944.89	1311.85		53.53	331.59		1	331.59		23.34	37.15	39.85		53.53	29.26		1
																																1045.11	686.49	1000.54		122.18	366.95		1	366.95		23.03	39.51	25.71		122.18	28.69		1
																																331.59	652.13	770.99		55.87	619.41		1	619.41		29.26	42.33	32.99		55.87	27.26		1
																																366.95	1219.09	1498.64		191.24	464.18		1	464.18		28.69	18.17	51.66		191.24	18.81		1
																																619.41	1273.55	1252.04		42.85	337.41		1	337.41		27.26	20.85	29.11		42.85	24.14		1
																																464.18	1461.47			25.74	520.31		1	520.31		18.81	37.94			25.74	49.53		1
																																337.41	2156.25			81.04	1100.26		1	1100.26		24.14	19.79			81.04	50.37		1
																																520.31	1789.41			69.26	1118.81		1	1118.81		49.53	32.24			69.26	25.31		1
																																1100.26	2203.18			102.34	590.68		2	590.68		50.37	40.2			102.34	22.29		2
																																1118.81	672.6			153.06	695.7		2	695.7		25.31	60.37			153.06	30.53		2
																																590.68	807.78			19.52	329.87		2	329.87		22.29	47.66			19.52	28.7		2
																																695.7	505.87			206.2	1667.32		3	1667.32		30.53	52.69			206.2	71.14		3
																																329.87	589.95			28	1114.87		3	1114.87		28.7	38.1			28	70.34		3
																																	1819.3			164.68	619.65		3	619.65			52.41			164.68	73.18		3
																																	1433.21			149.54	775.08		3	775.08			57.59			149.54	67.25		3
																																	674.08			97.93	515.41		3	515.41			28.48			97.93	23.66		3
																																	1117.41			130.6	659.51		3	659.51			33.42			130.6	24.88		3
																																	1160.42			304.14	944.89		3	944.89			37.36			304.14	37.15		3
																																	1003.55			24.13	686.49		3	686.49			56.55			24.13	39.51		3
																																	1716.15			185.78	652.13		3	652.13			57.35			185.78	42.33		3
																																	1465.69			42.26	1219.09		4	1219.09			42.15			42.26	18.17		4
																																	1132.35			115.8	1273.55		4	1273.55			67.27			115.8	20.85		4
																																	1132.35			81.35	1461.47		4	1461.47			19.4			81.35	37.94		4
																																	1550.36			125.8	2156.25		4	2156.25			44.94			125.8	19.79		4
																																	1542.73			137.4	1789.41		4	1789.41			50.51			137.4	32.24		4
																																	1585.26			566.2	2203.18		4	2203.18			25.48			566.2	40.2		4
																																	455.52			199.9	672.6		4	672.6			17.56			199.9	60.37		4
																																	999.17			634.18	807.78		4	807.78			17.29			634.18	47.66		4
																																	848.93			120.22	505.87		4	505.87			28.01			120.22	52.69		4
																																	595.48			352.27	589.95		4	589.95			28.36			352.27	38.1		4
																																				121.7	1819.3		5	1819.3						121.7	52.41		5
																																				88.79	1433.21		5	1433.21						88.79	57.59		5
																																				93.22	674.08		5	674.08						93.22	28.48		5
																																				33.13	1117.41		5	1117.41						33.13	33.42		5
																																				127.9	1160.42		5	1160.42						127.9	37.36		5
																																				68.92	1003.55		5	1003.55						68.92	56.55		5
																																				271.3	1716.15		5	1716.15						271.3	57.35		5
																																				239	1465.69		5	1465.69						239	42.15		5
																																				303.2	1132.35		5	1132.35						303.2	67.27		5
																																				142.7	1132.35		5	1132.35						142.7	19.4		5
																																				273.2	1550.36		5	1550.36						273.2	44.94		5
																																				534.1	1542.73		5	1542.73						534.1	50.51		5
																																				171.8	1585.26		5	1585.26						171.8	25.48		5
																																				200.03	455.52		5	455.52						200.03	17.56		5
																																				239.24	999.17		5	999.17						239.24	17.29		5
																																				46.57	848.93		5	848.93						46.57	28.01		5
																																				58.37	595.48		5	595.48						58.37	28.36		5
																																				43.56	1209.31		3	1209.31						43.56	69.64		3
																																				213	1900.24		3	1900.24						213	43.06		3
																																				451.96	606.57		3	606.57						451.96	60.46		3
																																				165.2	1570.85		4	1570.85						165.2	31.98		4
																																				503.6	1386.61		4	1386.61						503.6	74.74		4
																																				68.27	1425.42		5	1425.42						68.27	35.84		5
																																				197.1	1311.85		5	1311.85						197.1	39.85		5
																																				208.5	1000.54		5	1000.54						208.5	25.71		5
																																				189.52	770.99		6	770.99						189.52	32.99		6
																																				514.33	1498.64		6	1498.64						514.33	51.66		6
																																				388.71	1252.04		7	1252.04						388.71	29.11		7
[truncated: 1 more columns]

## Sheet: Figure 9
Fig 9B			Fig 9C			Fig 9H										Fig 9I									Fig 9J						Fig 9K						Fig 9L
Slc40a1 mRNA levels			Slc40a1 mRNA levels				HFD										HFD								Fetua mRNA levels			Lect2 mRNA levels			Fetua mRNA levels			Fetua mRNA levels				GTT
HFD			HFD				LT AAV-Control				LT AAV-TBG-FPN						FPN-LKO AAV-Control				FPN-LKO AAV-TBG-FPN				HFD			HFD			HFD			HFD			Time (min)	LT AAV-Control HFD								LT AAV-TBG-FPN HFD
LT AAV-Control	LT AAV-TBG-FPN		FPN-LKO AAV-Control	FPN-LKO AAV-TBG-FPN		FOXO1/β-Actin	1.09965	1.16182	1.4797	1.19141	0.429162	0.4189	0.416626	0.254677		FOXO1/β-Actin	0.888979	0.927977	0.796579	1.08522	0.224698	0.247924	0.187529		LT AAV-Control	LT AAV-TBG-FPN		LT AAV-Control	LT AAV-TBG-FPN		FPN-LKO AAV-Control	FPN-LKO AAV-TBG-FPN		FPN-LKO AAV-Control	FPN-LKO AAV-TBG-FPN		0	137	187	213	146	149	144	180	149	74	69	95	95
1.51267	2.6819		0.82308	6.81244																					1.09549	0.56971		1.26338	0.14714		0.88787	0.20577		0.77898	0.09242		15	202	337	381	255	296	237	260	283	102	129	197	126
1.6913	4.63338		1.22131	7.47178																					0.94158	0.90325		1.28726	0.93561		0.8366	0.31327		1.69242	0.15761		30	242	395	497	261	335	236	260	285	122	159	221	142
2.51316	1.60542		0.16898	8.10124																					0.96524	0.03938		1.20286	0.01881		1.37399	0.22013		0.88638	0.13368		60	322	461	515	256	300	209	237	224	122	246	190	122
0.50892	9.9074		1.78663																						1.1904	0.20601		0.98186	0.04329		0.90153			0.64222			90	277	432	441	215	237	160	199	206	131	207	169	108
1.03189																									0.99786			1.36648									120	243	399	421	185	235	151	212	250	105	141	168	99
0.39229																									0.98461			0.43482
0.27182																									0.91148			0.54463									AUC(X10^3)
0.07795																									0.91334			0.91871									HFD
																																					LT AAV-Control	LT AAV-TBG-FPN
																																					17.14	7.6
																																					26.68	11.88
																																					29.29	11.91
																																					14.84	7.54
																																					17.63
																																					12.33
																																					14.76
																																					15.61

## Sheet: Figure 10
Fig 10B			Fig 10C									Fig 10E									Fig 10F			Fig 10G																Fig 10H			Fig 10I
	Liver iron (μg/g wet weight)			FPN-LKO (HFD)								Mouse serum Fetuin-A protein levels										Lect2			GTT															AUC(X10^3)				ITT
	HFD			Vehicle			DFP					LKO HFD Veh				LKO HFD DFP					FPN-LKO HFD Vehicle	1.01491		Time (min)	Vehicle							DFP								HFD			Time (min)	Vehicle
LKO vehicle	113.42		FOXO1/β-Actin	0.903943	1.05998	1.0892	0.640694	0.19766	0.121255	0.149332		1.08528	1.14784	0.98553	1.45607	0.784449	0.483721	0.797937	0.563715			1.447		0	141	108	143	147	81	98	183	86	86	88	81	90	93	122		Vehicle	DFP		0	242	218	257	232	207	247
	166.88																					1.16988		15	366	260	298	317	232	245	336	200	198	209	243	181	188	174		21.09	13.52		15	322	175	335	265	230	238
	145.02																					1.07374		30	381	277	387	338	255	295	450	205	199	195	259	208	217	230		14	11		30	253	126	333	227	212	158
	112.72																					0.75294		60	349	217	320	340	290	261	426	215	176	201	275	259	256	217		21.09	11.5		60	154	78	255	148	148	100
	77.23																					0.86612		90	313	200	349	272	248	195	339	221	152	160	237	211	215	167		19.18	15.35		90	155	95	265	141	159	88
	111.2																					0.67541		120	267	177	295	245	181	159	319	201	153	147	187	184	184	138		15.54	13.68		120	215	111	268	152	166	89
	168.13																				FPN-LKO HFD DFP	0.58774																		14.37	13.83
LKO DFP	62.11																					0.31818																		23.89	11.77
	55.05																					0.53711
	73.23																					0.55292
	69.87																					0.31272
	66.69																					0.69892
	97.73																					0.72761
	66.06																					0.94998
	69.87
[truncated: 8 more columns]

[truncated: 12 more sheets: Figure S1, Figure S3, Figure S4, Figure S5, Figure S6, Figure S7, Figure S8, Figure S9, Figure S11, Figure S12, Figure S13, Figure S14]
